# Supplementary material for: Thrombin generation is associated with extracellular vesicle and leukocyte lipid membranes in atherosclerotic cardiovascular disease
Source: Arterioscler Thromb Vasc Biol. Author manuscript; Available in PMC 2024 Sep 1. (PMC11335086; doi:10.1161/ATVBAHA.124.320902)
Supplement: Dataset [file EMS197530-supplement-Dataset.xlsx]

## Sheet: Figure 1
	1A	Unadj EV thrombin
	HC	RF	CAD	ACS
	27.726	43.398	56.653	27.277		treatments	Tukey HSD	Tukey HSD	Tukey HSD
	57.377	29.101	44.377	77.445		pair	Q statistic	p-value	inferfence
	87.171	40.58	60.693	36.399		A vs B	2.2385	0.394933	insignificant
	26.875	21.813	47.402	46.103		A vs C	3.2721	0.102918	insignificant
	24.608	80.594	41.45	21.884		A vs D	4.4183	0.0127548	* p<0.05
	19.143	91.893	43.125	74.06		B vs C	1.1342	0.835192	insignificant
	45.069	37.8	32.136	156.044		B vs D	2.1326	0.438653	insignificant
	18.297	22.664	161.126	28.822		C vs D	0.8815	0.899995	insignificant
	24.368	69.582	44.285	23.611
	19.482	35.604	39.747	40.21
	18.667	23.885	36.424	29.368
	12.966	34.461	28.92	61.911
	24.968	84.221	22.829	38.883
	30.22	29.899	21.655	26.139
	31.453	82.492	86.895	69.727
	29.39	60.724	44.901	69.566
	16.147	44.072	46.985	32.422
	42.3	26.307	84.787	29.64
	28.532	47.195	39.512	152.956
	21.505	33.618		85.813
	59.542	56.556		47.969
	47.609	20.036		39.537
	31.254	14.931		90.304
	22.199			64.952
	1B	EV counts					1C	Correlations EV count with thrombin				1D	EV surface area				1E	Correlations EV surface area with thrombin					1F	Adj thrombin by counts				1G	Adj thrombin by surface area
	HC	RF	CAD	ACS				Thrombin	EV count (xE9)			HC	RF	CAD	ACS			EV	Thrombin				HC	RF	CAD	ACS		HC	RF	CAD	ACS
	5.48	81	39.5	12.72				156.044	7.9			2.24131	23.403	8.79774	3.98812			4.08536e+14	156.044				5.05949	0.535778	1.43425	2.14442		1.23705	0.185438	0.643949	0.683957
	8.4	63.7	47.6	2.32				152.956	73.6			3.06098	14.1541	20.7514	1.2661			3100593311230490	152.956				3.1994	0.456845	0.93229	33.3815		0.877987	0.205602	0.213851	6.11681
	4.66	38.4	83.4	3.94				27.277	12.72			1.51716	7.85648	22.7587	1.35169			3.98812e+14	27.277				5.28069	1.05677	0.727734	9.23832		1.62198	0.516516	0.26668	2.69284
	4.04	2.52	9.58	5.76				69.566	143.4			1.69902	0.732657	4.01494	2.70661			4705446236549445	69.566				4.73837	8.65595	4.94802	8.00399		1.12671	2.97725	1.18064	1.70335
	34.2	32.1	49.2	15.58				39.537	6.5			11.0908	8.42456	11.0103	3.86831			1.65037e+14	39.537				1.31781	2.51072	0.84248	1.40462		0.406363	0.956655	0.376465	0.565726
	17.9	32.1	12.04	11.64				69.727	4.48			4.42436	8.09601	4.97626	4.4167			1.45283e+14	69.727				1.02218	2.86271	3.58181	6.36254		0.413552	1.13504	0.866614	1.67682
	6.4	24.1	5.6	7.9				32.422	6.54			2.28907	4.39619	1.40924	4.08536			1.73901e+14	32.422				3.8075	1.56846	5.73857	19.7524		1.06454	0.859835	2.28038	3.81959
	7.24	26.8	58.6	92.4				23.611	5.3			2.20231	5.89842	20.4129	29.4946			1.58608e+14	23.611				2.69088	0.845672	2.74959	0.311926		0.884616	0.384239	0.789335	0.0977195
	6.28	6.96	30.7	5.3				77.445	2.32			2.55502	2.71837	7.11663	1.58608			1.2661e+14	77.445				2.97245	9.99741	1.44251	4.45491		0.730601	2.55969	0.622275	1.48864
	9.46	35.6	55.4	59.7				85.813	47.8			2.46648	9.38406	18.9334	14.7561			2144438421890146	85.813				1.37061	1.00011	0.717455	0.673534		0.525688	0.379409	0.209931	0.272498
	6.26	7.98	9.62	19.52				90.304	72.6			3.05814	2.12653	3.53818	5.86553			1989666307864274	90.304				3.9885	2.99311	3.78628	1.50451		0.816444	1.12319	1.02946	0.500688
	3.76	11.2	30.1	42.7				36.399	3.94			1.40858	3.61066	5.30493	11.2556			1.35169e+14	36.399				8.03723	3.07687	0.960797	1.44991		2.14542	0.954423	0.545153	0.550046
	65.4	29.3	50.7	23.1				29.368	19.52			23.2164	12.0047	14.894	4.86777			5.86553e+14	29.368				0.480933	2.87444	0.450276	1.68325		0.135478	0.701569	0.153277	0.798785
	6.3	12.46	4.92	5.74				29.64	8.54			2.0511	4.52361	1.5149	1.61719			1.93841e+14	29.64				4.66508	2.3996	4.40142	4.55383		1.43289	0.660955	1.42946	1.61632
	19.42	6.74	11	4.48				64.952	7.46			8.80005	2.8345	4.2425	1.45283			2.97143e+14	64.952				0.831462	12.2392	7.89955	15.5641		0.183488	2.91028	2.0482	4.79939
	19.48	9.9	7.86	143.4				40.21	59.7			7.43194	3.488	2.22854	47.0545			1475609503151896	40.21				2.17146	6.13374	5.7126	0.485119		0.569165	1.74094	2.01482	0.147841
	5.42	24.7	16.7	6.54				47.969	31			2.06407	7.06226	3.29092	1.73901			5.28989e+14	47.969				5.26421	1.78429	2.81347	4.95749		1.38232	0.62405	1.42772	1.86439
	7.82	5.56	28.6	8.54				61.911	42.7			3.27166	2.12123	7.65454	1.93841			1125560114690037	61.911				2.75	4.73147	2.96458	3.47073		0.657311	1.24018	1.10767	1.52909
	3.82	6.94	5.26	73.6				74.06	11.64			2.00637	2.07261	1.5838	31.0059			4.4167e+14	74.06				15.5869	6.80043	7.51179	2.07821		2.96765	2.27708	2.49476	0.493312
	4.02	5.66		47.8				46.103	5.76			1.34243	2.29065		21.4444			2.70661e+14	46.103				11.843	5.93958		1.79525		3.54647	1.46762		0.400165
	11.78	3.46		31				21.884	15.58			5.58074	1.06967		5.28989			3.86831e+14	21.884				2.65314	16.3457		1.54739		0.560033	5.28724		0.906805
	5.94	6.12		6.5				38.883	23.1			1.55553	2.14402		1.65037			4.86777e+14	38.883				3.73721	3.27386		6.08262		1.4271	0.934506		2.39564
		7.48		72.6				26.139	5.74				1.99762		19.8967			1.61719e+14	26.139					1.99612		1.24386			0.747439		0.453865
				7.46				28.822	92.4						2.97143			2949462698930803	28.822							8.7067					2.18588
								161.126	58.6									2041287758259668	161.126
								47.402	9.58									4.01494e+14	47.402
								84.787	28.6			treatments	Tukey HSD	Tukey HSD	Tukey HSD			7.65454e+14	84.787				treatments	Tukey HSD	Tukey HSD	Tukey HSD		treatments	Tukey HSD	Tukey HSD	Tukey HSD
	treatments	Tukey HSD	Tukey HSD	Tukey HSD				60.693	83.4			pair	Q statistic	p-value	inferfence			2275871556127904	60.693				pair	Q statistic	p-value	inferfence		pair	Q statistic	p-value	inferfence
	pair	Q statistic	p-value	inferfence				44.285	30.7			A vs B	0.7373	0.899995	insignificant			7.11663e+14	44.285				A vs B	0.0982	0.899995	insignificant		A vs B	0.9025	0.899995	insignificant
	A vs B	1.705	0.610536	insignificant				36.424	9.62			A vs C	2.3834	0.337907	insignificant			3.53818e+14	36.424				A vs C	1.0113	0.883513	insignificant		A vs C	0.3422	0.899995	insignificant
	A vs C	3.1474	0.124576	insignificant				39.512	5.26			A vs D	2.9952	0.155708	insignificant			1.5838e+14	39.512				A vs D	1.565	0.665689	insignificant		A vs D	1.8904	0.537708	insignificant
	A vs D	4.0135	0.0283241	* p<0.05				43.125	12.04			B vs C	1.6668	0.625591	insignificant			4.97626e+14	43.125				B vs C	1.1161	0.842295	insignificant		B vs C	1.2139	0.803828	insignificant
	B vs C	1.5395	0.675661	insignificant				86.895	11			B vs D	2.2258	0.400084	insignificant			4.2425e+14	86.895				B vs D	1.4828	0.698054	insignificant		B vs D	0.9898	0.891985	insignificant
	B vs D	2.2565	0.387518	insignificant				56.653	39.5			C vs D	0.4323	0.899995	insignificant			8.79774e+14	56.653				C vs D	2.5357	0.284093	insignificant		C vs D	2.166	0.424868	insignificant
	C vs D	0.5306	0.899995	insignificant				39.747	55.4									1893338448344712	39.747
								21.655	4.92									1.5149e+14	21.655
								32.136	5.6									1.40924e+14	32.136
								46.985	16.7									3.29092e+14	46.985
								28.92	30.1									5.30493e+14	28.92
								22.829	50.7									1489398047556282	22.829
								44.377	47.6									2075140021314351	44.377
								41.45	49.2									1101031815887869	41.45
								44.901	7.86									2.22854e+14	44.901
								59.542	3.82									2.00637e+14	59.542
								47.609	4.02									1.34243e+14	47.609
								22.199	5.94									1.55553e+14	22.199
								24.608	4.66									1.51716e+14	24.608
								42.3	19.48									7.43194e+14	42.3
								27.726	5.48									2.24131e+14	27.726
								30.22	3.76									1.40858e+14	30.22
								18.297	17.9									4.42436e+14	18.297
								18.667	6.28									2.55502e+14	18.667
								19.143	4.04									169901790511067	19.143
								19.482	7.24									2.20231e+14	19.482
								31.453	65.4									2321636110206470	31.453
								24.368	6.4									2.28907e+14	24.368
								12.966	9.46									246648093596026	12.966
								24.968	6.26									3.05814e+14	24.968
								16.147	19.42									8.80005e+14	16.147
								28.532	5.42									2.06407e+14	28.532
								31.254	11.78									558074137532226	31.254
								26.875	8.4									3.06098e+14	26.875
								45.069	34.2									1109081330248603	45.069
								29.39	6.3									2.0511e+14	29.39
								21.505	7.82									3.27166e+14	21.505
								80.594	32.1									8.42456e+14	80.594
								69.582	6.96									2.71837e+14	69.582
								35.604	35.6									9.38406e+14	35.604
								34.461	11.2									3.61066e+14	34.461
								84.221	29.3									1200465548152550	84.221
								82.492	6.74									2.8345e+14	82.492
								60.724	9.9									348800410603313	60.724
								14.931	7.48									1.99762e+14	14.931
								44.072	24.7									7.06226e+14	44.072
								56.556	3.46									1.06967e+14	56.556
								40.58	38.4									7.85648e+14	40.58
								47.195	6.94									2.07261e+14	47.195
								37.8	24.1									439619408864989	37.8
								29.899	12.46									4.52361e+14	29.899
								43.398	81									2340303089329353	43.398
								91.893	32.1									8.09601e+14	91.893
								29.101	63.7									1415406861538260	29.101
								21.813	2.52									7.32657e+13	21.813
								26.307	5.56									2.12123e+14	26.307
								20.036	6.12									2.14402e+14	20.036
								22.664	26.8									5.89842e+14	22.664
								23.885	7.98									212653249987078	23.885
								33.618	5.66									2.29065e+14	33.618
	Figure 1H											Figure 1I
	Total	PS 18:1_18:1	PS 18:0_18:1	PS 18:0_20:4	PE P-16:0_20:4	PE 18:0_18:1	PE P-18:1_20:4	PE P-18:0_20:4	PE 18:0_20:4			External	PS 18:1_18:1	PS 18:0_18:1	PS 18:0_20:4	PE P-16:0_20:4	PE 18:0_18:1	PE P-18:1_20:4	PE P-18:0_20:4	PE 18:0_20:4
	EV_HC	-0.657831	0.0341258	0.211745	0.638217	-0.132563	0.527262	0.823603	0.687154			EV_HC	-1.65212	-1.23822	-0.915109	0.467396	-0.294765	0.427295	0.666182	0.499742
	EV_RF	-0.238184	0.478534	0.631136	0.976885	0.000551904	0.756876	1.15495	1.02219			EV_RF	-1.6297	-1.05496	-0.798179	0.570928	-0.288279	0.497429	0.737986	0.614782
	EV_CAD	0.00683144	0.769955	0.853138	1.07352	0.128913	0.797626	1.22526	1.1356			EV_CAD	-1.77815	-0.934911	-0.804144	0.52687	-0.191072	0.446594	0.705624	0.658582
	EV_ACS	-0.211647	0.509851	0.555995	0.917115	-0.0883211	0.659563	1.09582	0.996303			EV_ACS	-1.77815	-1.08026	-0.99316	0.544753	-0.357031	0.474165	0.722945	0.581285

## Sheet: Figure 2 
	Red indicates imputation of missing values using 50% LOQ value
	2A	EV	TOTAL PS UNADJ								2B	EV	TOTAL PE Unadj								2C	EV	TOTAL PS ADJUSTED BY COUNT								2D	EV	TOTAL PE ADJUSTED BY COUNT
	HC	RF	CAD	ACS							HC	RF	CAD	ACS							HC	RF	CAD	ACS							HC	RF	CAD	ACS
	11.2756	23.363	46.4865	8.51487							55.9082	132.524	150.575	46.8891							2.95173	3.46632	4.85245	0.669408							14.6357	19.6623	15.7176	3.68625
	25.5408	56.8895	35.394	40.3398							69.934	211.475	148.05	119.141							6.35344	5.74642	1.23755	0.281309							17.3965	21.3612	5.17656	0.830827
	1.89876	3.15653	30.1845	10.8756							8.78453	27.3566	74.3879	34.1987							0.319656	0.421995	0.361925	1.67317							1.47888	3.6573	0.891941	5.26133
	1.52244	4.1009	7.18581	8.41684							13.4856	17.3441	33.6544	22.3557							0.326703	0.166028	0.234066	1.87876							2.8939	0.70219	1.09624	4.9901
	0.513379	7.65998	2.10118	11.3187							18.4091	34.5527	15.0473	44.5409							0.0263542	2.21387	0.218418	1.73068							0.945026	9.98634	1.56417	6.81053
	0.85181	7.51452	5.64674	3.11038							6.23353	24.3283	39.4267	20.6113							0.15544	0.195691	1.07352	0.586864							1.13751	0.63355	7.49557	3.88893
	5.38495	1.26444	55.141	7.54793							26.813	13.8056	150.155	46.5207							1.43217	0.182196	4.57981	3.25342							7.13112	1.98927	12.4714	20.052
	0.908577	9.69337	27.8142	1.82785							14.5398	40.1056	73.8027	37.0486							0.0507585	0.402214	2.52856	0.0382396							0.812277	1.66413	6.70933	0.775075
	0.219996	2.17732	20.9827	1.71434	NEW	treatments	Tukey HSD	Tukey HSD	Tukey HSD		13.7208	38.9415	48.869	82.435		treatments	Tukey HSD	Tukey HSD	Tukey HSD		0.0350312	0.174745	0.531207	0.0236136		treatments	Tukey HSD	Tukey HSD	Tukey HSD		2.18484	3.12532	1.23719	1.13547		treatments	Tukey HSD	Tukey HSD	Tukey HSD
	0.937969	5.8992	1.27473	1.81724		pair	Q statistic	p-value	inferfence		14.3518	29.5337	17.141	11.9588		pair	Q statistic	p-value	inferfence		0.232171	0.183776	0.0230096	0.212792		pair	Q statistic	p-value	inferfence		3.55242	0.920053	0.309404	1.40033		pair	Q statistic	p-value	inferfence
	0.267766	0.615979	2.04834	10.6486		A vs B	1.8117	0.569041	insignificant		14.895	29.7637	15.3262	34.6728		A vs B	2.4697	0.307798	insignificant		0.0369843	0.00967	0.416328	1.42743		A vs B	0.9838	0.894204	insignificant		2.05732	0.467249	3.11509	4.64783		A vs B	1.2926	0.77294	insignificant
	6.20696	1.96674	4.81782	3.66214		A vs C	4.1437	0.0229337	* p<0.05		26.662	10.9861	18.7047	19.8454		A vs C	3.5749	0.0640089	insignificant		0.0949076	0.780452	0.860325	0.0613424		A vs C	1.2227	0.800389	insignificant		0.407676	4.35957	3.34013	0.332418		A vs C	0.2504	0.899995	insignificant
	0.253738	2.01674	2.71723	2.2444		A vs D	1.7108	0.608671	insignificant		13.0559	17.1515	23.7402	21.6187		A vs D	1.9447	0.516799	insignificant		0.0396466	0.362724	0.162709	0.0723998		A vs D	0.5411	0.899995	insignificant		2.03998	3.08481	1.42157	0.697378		A vs D	0.2346	0.899995	insignificant
	1.62109	2.18998	0.660301	21.8264		B vs C	2.1423	0.43543	insignificant		11.9386	12.6009	12.7996	58.5831		B vs C	0.9908	0.891465	insignificant		0.171363	0.35784	0.0219369	1.87512		B vs C	0.2097	0.899995	insignificant		1.26201	2.05897	0.425235	5.03291		B vs C	0.9989	0.888278	insignificant
	2.08542	1.24885	7.33209	1.08503		B vs D	0.147	0.899995	insignificant		9.38979	14.2676	26.3168	17.0423		B vs D	0.5602	0.899995	insignificant		0.333134	0.046599	0.144617	0.188373		B vs D	0.444	0.899995	insignificant		1.49997	0.532374	0.51907	2.95873		B vs D	1.0302	0.875998	insignificant
	1.39595	1.48818	0.928348	0.967351		C vs D	2.352	0.350961	insignificant		14.0535	25.2573	19.8951	10.5019		C vs D	1.5874	0.657154	insignificant		0.0718822	0.186488	0.0195031	0.0620893		C vs D	0.6662	0.899995	insignificant		0.72366	3.16507	0.417965	0.674062		C vs D	0.0185	0.899995	insignificant
	1.07482	2.45287	0.362955	1.92448							13.7508	17.1342	17.7583	23.7764							0.198305	0.43337	0.00737714	0.083311							2.53705	3.02724	0.36094	1.02928
	1.1497		1.54228	1.50447							35.718		13.0569	15.4244							0.0975978		0.196218	0.262103							3.03209		1.66118	2.68718
	0.11922			2.13789							10.7292			17.383							0.0141929			0.0231373							1.27728			0.188127
	0.0953946										17.6315										0.00278932										0.515542
	0.164079										9.41434										0.0260442										1.49434
	0.727814										23.6156										0.0930708										3.0199
	3.17281										16.4855
	2E	EV	EXT PS UNADJ								2F	EV	Ext PE Unadj								2G	EV	Ext PS ADJUSTED BY COUNT								2H	EV	Ext PE ADJUSTED BY COUNT
	HC	RF	CAD	ACS							HC	RF	CAD	ACS							HC	RF	CAD	ACS							HC	RF	CAD	ACS
	0.435169	0.674466	0.388339	0.284634							24.7194	7.90403	20.2482	7.71312							0.113919	0.0210114	0.00662695	0.0360297							6.47106	0.246231	0.345532	0.976344
	1.59319	0.338284	0.390363	0.531356							18.4876	12.1978	28.7863	27.2744							0.396316	0.048604	0.0407477	0.0072195							4.5989	1.75255	3.00483	0.370577
	0.264177	0.180388	0.734248	0.126659							7.18868	29.3761	16.8444	38.0197							0.0444742	0.00506708	0.025673	0.0099575							1.21022	0.82517	0.588965	2.98897
	0.12159	0.306921	0.771865	0.194673							12.6269	15.7943	18.427	18.1559							0.0260922	0.0274037	0.00925498	0.00135756							2.70964	1.4102	0.220948	0.12661
	0.0957074	0.397301	0.363638	0.206867							16.1591	17.6392	22.7141	14.0436							0.00491311	0.0135597	0.0118449	0.0318257							0.829522	0.602022	0.739873	2.16055
	0.0469246	1.91511	0.0851948	0.141106							4.32994	27.111	12.6421	13.0485							0.00856288	0.284141	0.00885601	0.0314968							0.790134	4.02241	1.31415	2.91262
	0.893569	0.429737	0.0469246	0.367707							22.652	21.8457	17.3338	21.6254							0.237651	0.0434078	0.00892103	0.0562243							6.02448	2.20664	3.2954	3.30664
	0.0469246	0.119288	0.781595	0.193972							11.7654	23.6445	28.2317	16.472							0.00262149	0.0159476	0.0649166	0.0365986							0.657283	3.16103	2.34483	3.10792
	0.0469246	0.193759	0.185949	0.614074	NEW	treatments	Tukey HSD	Tukey HSD	Tukey HSD		12.09	12.3349	12.0056	12.3559		treatments	Tukey HSD	Tukey HSD	Tukey HSD		0.00747207	0.00784449	0.0169045	0.264687		treatments	Tukey HSD	Tukey HSD	Tukey HSD		1.92516	0.499387	1.09142	5.32583		treatments	Tukey HSD	Tukey HSD	Tukey HSD
	0.155925	0.26707	0.325666	0.0469246		pair	Q statistic	p-value	inferfence		12.7472	14.5531	12.9549	13.9595		pair	Q statistic	p-value	inferfence		0.0385954	0.0771879	0.00824471	0.000981686		pair	Q statistic	p-value	inferfence		3.15524	4.20611	0.327972	0.29204		pair	Q statistic	p-value	inferfence
	0.0469246	0.121939	0.276038	0.292649		A vs B	1.061	0.863928	insignificant		13.5991	7.98234	15.4791	19.605		A vs B	2.2724	0.381547	insignificant		0.0064813	0.00317548	0.00498264	0.00403098		A vs B	1.1137	0.843215	insignificant		1.87833	0.207873	0.279406	0.270041		A vs B	1.2183	0.80208	insignificant
	0.0824122	0.0768292	0.0849097	0.201058		A vs C	1.3028	0.768875	insignificant		14.8129	10.3198	13.4072	9.60862		A vs C	1.805	0.571385	insignificant		0.00126013	0.0110705	0.0172581	0.0235431		A vs C	1.9946	0.49668	insignificant		0.226497	1.48701	2.72503	1.12513		A vs C	3.0223	0.150345	insignificant
	0.109656	0.258828	0.130682	0.174436		A vs D	0.0041	0.899995	insignificant		11.348	17.0357	10.9698	8.60016		A vs D	1.5496	0.671801	insignificant		0.0171338	0.0107398	0.0233361	0.0233828		A vs D	1.1589	0.825433	insignificant		1.77312	0.706875	1.95889	1.15284		A vs D	1.7616	0.588467	insignificant
	0.0610554	0.0469246	0.460658	0.0469246		B vs C	0.2793	0.899995	insignificant		10.1303	29.8987	16.4056	16.4099		B vs C	0.3771	0.899995	insignificant		0.00645406	0.00376602	0.0275843	0.000786007		B vs C	0.9224	0.899995	insignificant		1.07086	2.39957	0.982372	0.274873		B vs C	1.8494	0.553945	insignificant
	0.0469246	0.125996	0.0469246	0.179079		B vs D	1.0412	0.871736	insignificant		7.7965	18.3377	10.5973	17.3389		B vs D	0.6882	0.899995	insignificant		0.00749594	0.00392512	0.00155896	0.00577673		B vs D	0.0583	0.899995	insignificant		1.24545	0.571269	0.352068	0.559319		B vs D	0.5576	0.899995	insignificant
	0.0933646	0.192977	0.101269	0.129204		C vs D	1.2794	0.778048	insignificant		11.346	27.4102	11.3027	15.0879		C vs D	0.2901	0.899995	insignificant		0.00480765	0.00302946	0.00199741	0.0111		C vs D	0.8563	0.899995	insignificant		0.584245	0.430301	0.222932	1.29621		C vs D	1.2921	0.77306	insignificant
	0.0771602	0.0469246	0.160914	0.154173							11.6198	8.28024	17.5066	14.4963							0.0142362	0.0186209	0.00338055	0.0267661							2.14388	3.28581	0.367786	2.51672
	0.0469246	0.0755322	0.0469246	0.0469246							30.5848	13.5986	15.5886	8.13782							0.00398341	0.0135849	0.000953752	0.00301185							2.59633	2.44578	0.316841	0.522325
	0.0469246	0.0469246	0.124472	0.127018							9.19042	11.2248	10.8716	18.1365							0.00558626	0.00766742	0.0158361	0.0054986							1.0941	1.83411	1.38315	0.785132
	0.0469246	0.0469246		0.0469246							14.924	13.4392		13.1828							0.00137206	0.00175092		0.00817502							0.436373	0.501461		2.29666
	0.0469246	0.0469246		0.122619							9.21673	19.7361		13.2144							0.00744835	0.00588028		0.00132705							1.46297	2.47319		0.143012
	0.120546	0.0469246									20.8115	13.6914									0.0154151	0.00829057									2.66131	2.41898
	0.112038										11.8405

## Sheet: Figure 3 
		3A	Leuk Thrombin						3B	Leuk Thrombin Adjusted
		HC	RF	CAD	ACS				RF	CAD	ACS
		9.881	42.656	96.469	12.475				52.8632	409.08	159.235
		66.4	32.109	15.8	35.597				221.811	426.723	121.732
		40.436	88.231	73.573	49.174				424.143	84.3936	552.166
		93.411	16.28	36.306	87.349				39.7544	310.824	969.882
		18.456	94.596	13.262	41.914				145.701	460.667	77.345
		4.842	18.858	15.473	62.117				122.26	582.773	385.566
		90.132	43.569	30.08	98.601				192.654	145.649	427.091
		18.981	28.153	97.996	61.201				429.873	675.283	289.207
		24.009	70.471	14.304	48.577				130.485	130.532	284.669
		13.754	21.046	122.88	22.911				27.1436	290.448	266.057
		9.477	23.003	21.419	32.446				24.8372	171.555	423.697
		17.541	34.999	16.523	40.884				278.842	314.186	213.072
		29.153	80.027	7.361	31.847				614.074	1093.63	348.851
		13.402	24.695	35.703	62.199				267.854	146.94	459.777
		35.166	95.949	69.798	32.044				163.321	288.768	485.77
		40.268	40.584	47.819	7.782				644.086	1126.95	908.43
		17.745	79.475	19.719	83.731				709.47	181.034	652.228
		19.849	7.099	88.299	36.97				279.992		690.409
		27.863	21.574	81.816	63.745				699.38		291.111
		1	4.378		46.916				151.404		595.005
		44.516	11.492		25.314				182.923		1046.64
		122.116	4.006		158.997				273.084		531.492
		51.072	20.722		46.054				215.74		461.434
		33.649			22.543						115.952
		treatments	Tukey HSD	Tukey HSD	Tukey HSD				treatments	Tukey HSD	Tukey HSD	Tukey HSD
		pair	Q statistic	p-value	inferfence				pair	Q statistic	p-value	inferfence
		A vs B	0.6294	0.899995	insignificant				A vs B	2.1774	0.280187	insignificant
		A vs C	1.7885	0.577715	insignificant				A vs C	3.2372	0.0649849	insignificant
		A vs D	2.3391	0.354865	insignificant				B vs C	0.7828	0.827867	insignificant
		B vs C	1.1792	0.817465	insignificant
		B vs D	1.6848	0.618538	insignificant
		C vs D	0.4104	0.899995	insignificant
		3C												3D
		Total	PS 18:1_18:1	PS 18:0_18:1	PS 18:0_20:4	PE P-16:0_20:4	PE 18:0_18:1	PE P-18:1_20:4	PE P-18:0_20:4	PE 18:0_20:4				External	PS 18:1_18:1	PS 18:0_18:1	PS 18:0_20:4	PE P-16:0_20:4	PE 18:0_18:1	PE P-18:1_20:4	PE P-18:0_20:4	PE 18:0_20:4
		Leukocyte Basal_HC	0.428871	1.17083	0.649963	1.18053	0.866534	0.782804	1.35021	1.14883				Leukocyte Basal_HC	-1.61175	-0.673018	-0.921492	-0.42836	-0.836209	-0.703366	-0.199191	-0.326139
		Leukocyte Basal_RF	0.562084	1.31879	0.587748	1.26312	1.06984	0.835998	1.45457	1.1917				Leukocyte Basal_RF	-1.56819	-0.470961	-1.11912	-0.468493	-0.667247	-0.838036	-0.248658	-0.385734
		Leukocyte Basal_CAD	0.671917	1.47176	0.644438	1.34861	1.20757	0.93217	1.55931	1.21939				Leukocyte Basal_CAD	-1.24428	-0.28714	-0.958515	-0.270963	-0.404932	-0.630224	-0.0707084	-0.282475
		Leukocyte Basal_ACS	0.584997	1.33206	0.453658	1.32676	1.15107	0.876468	1.51237	1.19829				Leukocyte Basal_ACS	-1.37139	-0.460506	-1.05436	-0.366563	-0.573311	-0.70872	-0.121578	-0.342775
		Leukocyte Activated_HC	0.391481	1.12751	0.56073	1.28522	1.00274	0.881502	1.46859	1.2699				Leukocyte Activated_HC	-0.248609	0.44397	0.113637	0.599256	0.205834	0.223516	0.860379	0.621693
		Leukocyte Activated_RF	0.389272	1.14285	0.392543	1.27676	1.08413	0.843217	1.46362	1.20509				Leukocyte Activated_RF	-0.362226	0.414123	-0.214748	0.414243	0.18853	0.00743878	0.608021	0.426061
		Leukocyte Activated_CAD	0.48328	1.25883	0.467261	1.35205	1.2095	0.921267	1.55076	1.23545				Leukocyte Activated_CAD	-0.381701	0.423511	-0.229462	0.445941	0.217725	0.0322664	0.683349	0.444975
		Leukocyte Activated_ACS	0.586866	1.34974	0.438357	1.40601	1.26267	0.937546	1.6152	1.31055				Leukocyte Activated_ACS	-0.395246	0.364126	-0.330519	0.452446	0.209616	0.0168748	0.672815	0.473176

## Sheet: Figure 4 
			4A	Leukocytes	Total PS							4B	Leukocytes	Total PE							4C	Leukocytes	Ext PS							4D	Leukocytes	Ext PE
			Resting				Ionophore					Resting				Ionophore					Resting				Ionophore					Resting				Ionophore
			HC	RF	CAD	ACS	HC	RF	CAD	ACS		HC	RF	CAD	ACS	HC	RF	CAD	ACS		HC	RF	CAD	ACS	HC	RF	CAD	ACS		HC	RF	CAD	ACS	HC	RF	CAD	ACS
			8.83797	100.151	6.85539	8.58448	21.1896	22.1285	18.7991	14.5371		143.354	212.674	36.3706	91.3273	346.478	172.338	60.7344	119.427		0.574478	0.397526	0.447685	0.163468	11.4534	0.837068	1.14344	0.445596		2.87803	0.731036	1.08074	0.479016	38.7077	2.39018	2.51913	0.992171
			112.567	26.5651	105.512	97.951	114.999	20.1065	63.7126	146.7		249.54	126.904	304.716	264.749	290.991	127.848	225.97	385.389		0.418588	0.726	0.514523	0.687122	7.81999	3.40684	2.10955	1.4376		2.06323	1.98574	1.50068	4.4093	26.0492	10.6376	5.23761	5.51178
			45.4998	108.846	12.7091	43.524	27.5229	86.9558	20.1295	19.142		66.9394	218.378	107.431	201.936	115.68	189.322	139.851	188.601		0.384257	0.584909	0.782914	0.368363	6.4289	4.98535	4.65814	1.89045		2.06623	2.14521	3.06917	1.38869	27.4994	14.0141	14.2176	5.0966
			31.4618	23.4035	75.324	13.1208	19.9231	7.48221	49.327	67.7313		97.4124	91.8876	256.481	122.664	85.9001	56.8957	129.415	218.594		0.270523	0.302985	0.434042	1.33183	6.44442	1.78337	3.61065	3.67687		1.47096	1.08601	1.54437	3.59338	20.4341	5.12984	10.0435	13.594
			3.97935	37.4057	42.9201	37.6862	5.19611	47.2157	20.2983	43.148		55.3886	129.531	75.5828	131.458	68.9764	145.671	73.0149	180.29		0.399971	0.612102	0.42905	0.382629	4.86687	5.85434	5.61335	4.0202		1.93972	2.5179	2.11107	1.91363	15.1804	16.6511	17.2531	13.8173
			11.845	15.6674	83.6355	111.715	30.3683	21.1324	47.2996	56.4655		63.1786	93.2095	166.872	135.942	74.6326	94.4442	154.138	141.739		0.259641	0.585319	0.278283	0.508754	2.66347	3.76641	2.69748	6.44602		0.929688	2.77301	0.942334	2.75521	9.18351	14.9114	6.82863	22.695
			12.7161	4.43771	61.2337	11.0761	6.35716	4.54212	24.4829	13.66		19.0133	39.3451	204.683	138.506	24.771	56.2362	184.168	110.591		0.495961	1.20774	3.27759	0.531389	6.0463	5.16415	4.06286	4.55237		1.58343	3.59471	10.7014	1.86526	14.2114	14.6496	12.2319	10.23
			7.24849	20.6655	63.6271	3.70512	2.70722	5.64904	21.919	4.00065		34.4492	31.4406	95.5752	15.1145	40.5737	28.8127	101.717	25.7813		0.164997	0.44203	0.31176	1.25091	1.64451	6.92902	5.06667	5.00428		1.2288	1.58458	1.10036	4.37169	6.84369	17.6416	10.2552	23.3112
			2.79045	17.9329	46.4921	1.39575	2.59107	4.24907	17.2905	3.9241		13.129	38.1662	83.424	14.5049	20.9019	27.9881	52.3381	61.5397		0.283111	0.409346	0.373182	0.615486	2.20187	3.01343	2.33198	4.23652		1.14929	1.41171	1.25951	3.56882	11.0982	8.07861	5.57206	17.676
			2.26211	9.67609	13.1682	25.0798	4.69406	8.03737	21.5938	16.3198		13.9269	74.8536	34.4469	118.2	26.4379	94.6708	62.3887	155.651		0.302311	0.759027	3.09809	0.257462	4.37926	3.0758	3.44523	1.18262		1.51267	2.18221	8.45704	0.961881	20.9205	9.44809	9.41996	4.12536
			1.90163	12.8833	46.6935	62.1043	3.20506	7.03735	26.1893	41.8647		10.6708	45.9332	50.9993	98.395	26.1414	55.6568	55.7083	119.036		0.265099	0.389941	0.391942	0.196212	2.29638	5.35795	4.34082	3.2349		2.9224	2.02415	2.13499	1.10869	11.3055	20.6982	21.296	29.0917
			89.9344	16.4405	25.246	18.8125	52.9294	10.8193	30.7036	7.08717		250.464	69.9839	51.0873	86.3931	197.945	86.6266	99.7898	53.566		0.628342	0.248892	0.259471	0.477406	7.83489	3.8849	2.30559	4.8228		4.02763	1.06327	1.1364	1.97942	43.3022	11.4755	8.02731	19.9153
			9.34187	28.9844	21.9451	20.2266	12.7913	30.297	15.9317	13.2207		90.2347	62.0011	71.4447	28.6103	67.5307	83.5111	123.045	43.6739		0.731725	0.351597	0.334413	0.275804	10.9777	1.73519	3.95361	3.17321		2.91974	1.38913	1.83781	1.18078	44.8091	6.11667	15.1689	15.9343
			46.4223	20.0201	21.1655	44.5508	43.4619	19.6006	8.89364	75.3212		117.404	38.5757	56.5163	196.972	146.297	58.203	52.8991	213.18		0.365238	0.415051	0.331574	0.80026	3.8066	2.67294	3.04539	2.59969		1.66561	1.8848	1.71156	3.90296	17.1991	15.3541	15.069	12.0596
			16.6896	22.127	51.805	2.67823	15.0684	12.0869	28.675	3.98747		75.1222	52.6575	116.69	15.5531	114.794	80.1224	145.815	39.8399		0.617356	0.301251	0.291367	0.308261	8.72011	5.68699	2.66691	2.73762		3.72982	1.42968	1.71484	1.26424	54.0855	21.6468	15.0097	7.03016
			8.38715	10.2554	7.16988	1.23379	8.57924	9.96435	5.67162	2.33955		18.298	25.8512	30.7137	5.54014	35.553	41.7439	47.5323	15.7132		0.345595	0.330932	0.313859	0.442376	2.47449	2.79258	5.3492	5.09186		1.75866	1.42357	1.8298	1.67886	10.5969	8.93302	20.3238	15.0791
			12.1655	6.54481	9.60205	8.48892	8.69624	2.53982	6.28384	5.78941		22.4848	24.9003	44.9974	21.3525	25.9976	13.2442	38.1016	32.0021		0.157893	0.383107	0.315209	0.34804	1.18466	5.41821	4.1532	2.96589		0.926406	1.93961	1.87692	2.67362	3.76123	20.9262	19.0497	21.8008
			3.69573		2.21394	10.5217	5.2225		7.02029	7.80939		11.2668		8.72966	28.9988	22.1627		49.3109	38.151		0.222909	0.269585	0.385689	0.224615	2.56304	3.74432	3.80825	1.55186		1.10871	1.12891	2.01932	1.2432	11.8586	9.13946	14.5686	8.26008
			0.480491			12.7607	2.00521			7.57565		3.38084			17.1197	14.8454			25.3287		0.165191	0.169893	0.411179	0.298327	1.85986	1.07297	5.10989	3.34056		0.949904	0.695055	2.14302	1.43808	7.43194	3.4903	27.3693	12.7208
			0.598912				2.03728					4.2767				15.5751					0.321375	0.328663		0.262702	1.57551	3.41472		2.28432		1.4403	1.67683		1.23871	5.73292	10.6428		9.64583
			1.54146				1.53282					7.69369				13.0324					0.239173	0.28422		0.287491	1.18314	2.99029		2.13519		1.11981	1.27629		1.14003	3.73735	11.4363		8.08644
			3.1863				3.68109					11.3111				18.9702					0.226555	0.20484			3.15042	2.4732				0.955395	0.909348			8.21725	7.92666
			71.7671				54.0311					117.403				160.664					0.361003				5.20755					1.53162				17.6883
			treatments	Tukey HSD	Tukey HSD	Tukey HSD	treatments	Tukey HSD	Tukey HSD	Tukey HSD		treatments	Tukey HSD	Tukey HSD	Tukey HSD	treatments	Tukey HSD	Tukey HSD	Tukey HSD		treatments	Tukey HSD	Tukey HSD	Tukey HSD	treatments	Tukey HSD	Tukey HSD	Tukey HSD		treatments	Tukey HSD	Tukey HSD	Tukey HSD	treatments	Tukey HSD	Tukey HSD	Tukey HSD
			pair	Q statistic	p-value	inferfence	pair	Q statistic	p-value	inferfence		pair	Q statistic	p-value	inferfence	pair	Q statistic	p-value	inferfence		pair	Q statistic	p-value	inferfence	pair	Q statistic	p-value	inferfence		pair	Q statistic	p-value	inferfence	pair	Q statistic	p-value	inferfence
			A vs B	0.9165	0.899995	insignificant	A vs B	0.1173	0.899995	insignificant		A vs B	0.9613	0.899995	insignificant	A vs B	0.1064	0.899995	insignificant		A vs B	0.851	0.899995	insignificant	A vs B	2.3276	0.359737	insignificant		A vs B	0.4702	0.899995	insignificant	A vs B	3.5137	0.0700943	insignificant
			A vs C	2.4473	0.315672	insignificant	A vs C	0.7871	0.899995	insignificant		A vs C	2.136	0.438074	insignificant	A vs C	0.8615	0.899995	insignificant		A vs C	3.1626	0.122449	insignificant	A vs C	2.2003	0.410878	insignificant		A vs C	2.2188	0.403266	insignificant	A vs C	2.7593	0.21539	insignificant
			A vs D	0.9183	0.899995	insignificant	A vs D	1.6405	0.636299	insignificant		A vs D	1.6323	0.639512	insignificant	A vs D	1.7227	0.604004	insignificant		A vs D	1.1984	0.809932	insignificant	A vs D	3.3462	0.0919287	insignificant		A vs D	0.899	0.899995	insignificant	A vs D	2.811	0.201181	insignificant
			B vs C	1.4105	0.726648	insignificant	B vs C	0.8433	0.899995	insignificant		B vs C	1.0784	0.857061	insignificant	B vs C	0.9023	0.899995	insignificant		B vs C	2.3202	0.362604	insignificant	B vs C	0.0383	0.899995	insignificant		B vs C	2.6441	0.249261	insignificant	B vs C	0.6143	0.899995	insignificant
			B vs D	0.0253	0.899995	insignificant	B vs D	1.6357	0.638171	insignificant		B vs D	0.5948	0.899995	insignificant	B vs D	1.7017	0.612256	insignificant		B vs D	0.3537	0.899995	insignificant	B vs D	1.0353	0.874061	insignificant		B vs D	1.349	0.750687	insignificant	B vs D	0.6536	0.899995	insignificant
			C vs D	1.476	0.700923	insignificant	C vs D	0.7932	0.899995	insignificant		C vs D	0.5051	0.899995	insignificant	C vs D	0.7994	0.899995	insignificant		C vs D	1.9542	0.512709	insignificant	C vs D	1.0354	0.874011	insignificant		C vs D	1.3156	0.763841	insignificant	C vs D	0.0221	0.899995	insignificant

## Sheet: Figure 5 
	5A	Platelet thrombin
	HC	RF	CAD	ACS
	8.827	44.104	37.78	44.803		treatments	Tukey HSD	Tukey HSD	Tukey HSD
	24.917	34.805	25.827	47.441		pair	Q statistic	p-value	inferfence
	33.607	20.289	35.728	66.913		A vs B	0.9393	0.899995	insignificant
	56.115	19.203	24.357	34.752		A vs C	1.1745	0.819313	insignificant
	39.44	141.932	33.918	27.285		A vs D	0.5483	0.899995	insignificant
	8.935	44.573	18.726	64.167		B vs C	0.2793	0.899995	insignificant
	44.657	28.12	23.57	33.041		B vs D	0.3968	0.899995	insignificant
	18.456	14.546	299.879	77.993		C vs D	0.659	0.899995	insignificant
	14.839	96.55	37.711	48.084
	5.911	112.174	34.169	25.984
	29.427	44.597	19.055	8.909
	7.621	26.263	37.434	13.608
	26.12	17.041	10.396	9.961
	40.795	44.38	20.326	44.676
	20.683	21.091	18.086	29.569
	79.107	62.055	18.606	28.221
	82.529	24.55	33.241	43.35
	29.994	9.729	60.337	20.448
	17.698	27.109	34.153	77.805
	38.603	26.033		67.454
	56.986	62.76		22.874
	47.627	8.459		23.466
	36.898	14.317		20.175
	44.366			32.279
		5B											5C
		Total	PS 18:1_18:1	PS 18:0_18:1	PS 18:0_20:4	PE P-16:0_20:4	PE 18:0_18:1	PE P-18:1_20:4	PE P-18:0_20:4	PE 18:0_20:4			External	PS 18:1_18:1	PS 18:0_18:1	PS 18:0_20:4	PE P-16:0_20:4	PE 18:0_18:1	PE P-18:1_20:4	PE P-18:0_20:4	PE 18:0_20:4
		Platelet Basal_HC	0.604505	1.3468	1.45159	1.75269	0.496355	1.38255	1.98276	1.75607			Platelet Basal_HC	-1.62182	-0.655983	-0.531994	-0.00727139	-0.977979	-0.153403	0.605709	-0.0276923
		Platelet Basal_RF	0.795117	1.56085	1.72598	1.96488	0.709664	1.56553	2.21256	2.02381			Platelet Basal_RF	-1.59882	-0.552119	-0.47877	0.00791738	-0.879204	-0.259348	0.573655	0.0914378
		Platelet Basal_CAD	1.08027	1.85863	1.96985	2.17413	0.934925	1.77596	2.35574	2.19999			Platelet Basal_CAD	-1.77815	-0.473721	-0.452947	0.0636926	-0.784986	-0.212834	0.583286	0.14399
		Platelet Basal_ACS	0.773266	1.54753	1.65157	1.99535	0.763409	1.5673	2.23409	2.01264			Platelet Basal_ACS	-1.69506	-0.540653	-0.43439	0.0342808	-0.908615	-0.113299	0.655026	0.0868275
		Platelet Activated_HC	0.557113	1.33501	1.38528	1.74165	0.541733	1.35791	1.97807	1.71186			Platelet Activated_HC	-0.559981	0.172399	0.271914	0.642648	-0.375262	0.343783	1.17607	0.66461
		Platelet Activated_RF	0.603411	1.35896	1.50965	1.95437	0.740476	1.5552	2.22902	1.98642			Platelet Activated_RF	-0.560667	0.240395	0.286019	0.596266	-0.363419	0.253663	1.10415	0.675625
		Platelet Activated_CAD	0.901866	1.68373	1.76181	2.05073	0.890445	1.63942	2.24409	2.05836			Platelet Activated_CAD	-0.539751	0.298277	0.30514	0.685064	-0.203448	0.331577	1.20253	0.784594
		Platelet Activated_ACS	0.777073	1.55437	1.61835	2.01688	0.814164	1.58105	2.24927	1.99136			Platelet Activated_ACS	-0.511201	0.293591	0.303424	0.698036	-0.295313	0.390067	1.21637	0.758834

## Sheet: Figure 6
			6A	PLATELETS	Total PS							6B	PLATELETS	Total PE							6C	PLATELETS	Ext PS							6D	PLATELETS	Ext PE
			Resting				Thrombin					Resting				Thrombin					Resting				Thrombin					Resting				Thrombin
			HC	RF	CAD	ACS	HC	RF	CAD	ACS		HC	RF	CAD	ACS	HC	RF	CAD	ACS		HC	RF	CAD	ACS	HC	RF	CAD	ACS		HC	RF	CAD	ACS	HC	RF	CAD	ACS
			72.408	91.7599	106.337	102.029	261.009	108.4	165.081	62.579		1200.01	436.417	1141.14	1016.53	819.966	539.685	829.725	1001.87		0.89028	1.12518	1.66109	1.07864	5.25894	3.3298	7.07112	3.67791		9.61261	7.65674	14.4986	5.70458	22.0244	13.1968	52.0581	16.6759
			387.035	119.602	69.4493	110	246.178	148.43	187.733	261.849		829.514	916.104	1145.48	792.215	715.355	954.263	1131.13	864.772		1.03382	1.07083	1.54152	1.15475	5.21705	7.69221	6.5718	2.83219		7.81806	9.16853	14.4054	12.0297	29.5152	33.2166	39.5705	22.1296
			53.8413	363.471	47.9785	120.829	66.0491	141.215	81.3814	114.827		194.78	851.703	758.858	518.293	168.906	821.857	395.236	504.578		0.353316	1.56887	0.987349	0.789081	3.83457	6.23505	4.92697	8.8014		3.95618	12.9645	8.74289	7.83974	26.6592	36.1717	39.3242	46.3852
			109.266	115.814	61.44	139.24	67.0834	63.8538	74.7521	133.591		241.625	548.694	663.814	421.263	241.923	583.174	502.074	414.96		0.587852	1.40213	0.62298	0.923684	4.30637	4.47742	3.78062	4.31715		7.87239	15.4993	6.78158	9.67986	44.8136	32.7458	19.2128	22.5268
			33.8228	227.212	264.757	192.647	20.163	89.3268	92.9785	157.606		225.236	837.266	593.172	1092.29	224.281	796.777	498.293	984.049		0.758487	0.548897	0.773918	0.747498	7.31716	3.49986	5.23608	3.80418		11.2284	4.23963	7.17796	7.10059	51.2308	12.4098	28.8323	23.476
			83.7901	153.231	1015.96	248.076	50.0752	64.2956	352.845	215.2		214.469	597.752	2507.8	540.62	196.314	547.599	1275.19	467.264		0.238336	1.04712	1.13185	0.413029	1.21205	4.33666	2.63647	5.06949		2.17246	7.03028	8.21468	4.66691	6.92707	20.6315	15.2367	30.8513
			13.7505	18.8681	543.237	31.9945	17.4691	14.9417	227.165	19.3593		171.625	160.305	1092.67	375.494	316.023	177.104	658.314	347.912		1.73486	0.706169	0.500698	0.624343	11.2735	8.16363	10.385	8.33841		20.8933	8.46882	7.60248	5.84768	85.1823	44.7775	59.5423	30.9057
			11.5072	52.1273	349.685	6.74928	10.6282	17.8742	254.322	6.15736		119.723	261.094	730.118	96.0033	245.514	226.711	689.283	113.514		0.456095	0.413635	0.874995	0.754485	1.88909	3.88	2.68931	7.61333		8.0604	4.70437	7.08181	10.3571	21.0786	20.9066	10.0185	48.0222
			9.12524	27.5726	144.435	3.38769	8.45195	12.9895	114.592	3.67314		129.496	155.283	375.244	50.0716	93.2747	163.839	377.024	69.2341		0.336217	0.65011	0.515339	0.69747	2.10181	3.77744	4.95924	4.18676		6.48319	6.57848	4.0451	9.02729	23.3733	22.7308	21.0496	41.449
			5.06456	44.2809	114.691	127.423	9.2257	44.5324	51.176	58.5484		52.9888	333.775	173.382	389.368	111.817	277.681	173.338	308.592		0.378711	0.889769	0.442448	0.996419	1.70396	4.08034	5.92186	3.95479		4.64848	10.4915	5.64787	10.9892	17.4189	29.2896	32.914	36.819
			3.28144	21.6634	125.549	130.402	5.07312	17.5968	110.442	115.845		51.9416	150.971	247.03	581.382	94.2669	161.599	232.733	612.388		0.238414	0.313118	0.478497	0.896769	2.37565	3.0756	4.86045	2.42856		4.36016	4.15265	5.55545	8.53244	14.3845	18.0219	36.707	26.2756
			128.843	36.3803	90.0394	25.6225	88.6148	17.4001	71.3728	48.4502		411.995	203.132	257.171	192.692	449.291	134.824	284.22	328.791		0.445908	0.306373	0.428841	0.652224	4.28038	3.12592	2.52443	3.18889		5.58742	4.1839	4.95272	7.1628	35.3371	19.0356	21.6868	15.7309
			21.4744	201.298	53.2674	48.9731	21.2459	147.496	65.1574	56.6557		242.695	638.975	406.274	221.966	183.927	518.142	223.719	190.216		1.03388	0.387822	0.453769	0.356743	5.22207	2.81022	5.19414	3.57436		6.75953	4.9184	4.8427	5.55353	19.8888	22.1263	42.73	32.8461
			70.0409	79.5852	44.1483	266.938	82.2773	50.9953	44.966	273.687		310.032	284.035	109.863	864.873	343.612	242.205	126.618	1118.18		0.393989	0.348278	0.762662	0.317381	3.54855	2.34629	4.02241	3.28618		5.08631	7.04313	10.4761	5.31464	27.6539	17.7106	54.2249	28.3467
			17.9422	51.8754	137.363	3.5681	12.6357	41.6832	133.412	6.17331		77.9466	229.566	387.413	62.0136	76.0624	297.958	438.89	91.5799		0.197681	0.564915	0.460885	0.36417	2.84244	4.83824	1.65273	3.66075		2.35469	7.59684	4.7998	3.63617	17.2584	35.1334	11.5013	19.2412
			18.4743	17.1921	17.0997	4.94936	7.7582	19.0782	13.3919	7.09864		152.789	127.684	132.721	70.7548	20.2356	147.151	159.767	112.301		1.02306	0.325493	0.387971	0.782136	1.87039	3.0223	1.66113	5.77501		12.8706	4.26902	3.56461	8.2085	7.62377	21.7767	13.4918	35.7548
			7.68707	7.12496	3.60699	25.7083	8.68881	6.29316	6.47322	10.481		49.2544	116.616	45.3572	219.91	59.4269	172.04	87.8017	146.257		0.179944	0.50426	0.539415	0.4324	1.41082	2.76108	2.72905	2.20884		1.69118	3.93339	5.8856	6.79563	10.1557	10.9778	24.8854	23.8526
			6.11534		6.64151	15.8834	6.80526		5.45162	12.1395		42.5591		85.8706	141.575	59.2691		80.7694	153.394		0.205427	0.392677	0.433641	0.643031	2.1239	1.71999	2.53539	3.88342		4.29872	5.62737	5.37255	9.54129	18.2529	17.1222	20.5263	32.8166
			1.62914			30.3935	4.25955			19.8108		35.1516			257.486	57.4738			229.04		0.37101	0.314792	0.397784	0.452475	4.10192	1.4719	2.24588	2.58522		4.0714	3.8428	6.36368	6.4671	33.1108	12.7938	19.7471	17.7303
			2.01711				4.76328					41.446				60.5327					0.435855	0.515112		0.561521	3.79885	2.8737		3.64299		9.93489	4.8366		9.13181	37.8492	16.3999		38.1424
			16.6671				1.54771					156.016				13.952					0.360083	0.396357		0.556678	0.983781	3.39784		3.16075		5.75917	6.063		8.46722	5.51061	29.3714		43.1406
			8.91817				11.069					82.733				195.849					0.412675	0.238014			4.05709	5.90607				6.98674	3.7494			40.8915	33.1484
			171.553				127.796					416.588				497.287					0.318822				2.82982					3.09127				16.5628
			treatments	Tukey HSD	Tukey HSD	Tukey HSD	treatments	Tukey HSD	Tukey HSD	Tukey HSD		treatments	Tukey HSD	Tukey HSD	Tukey HSD	treatments	Tukey HSD	Tukey HSD	Tukey HSD		treatments	Tukey HSD	Tukey HSD	Tukey HSD	treatments	Tukey HSD	Tukey HSD	Tukey HSD		treatments	Tukey HSD	Tukey HSD	Tukey HSD	treatments	Tukey HSD	Tukey HSD	Tukey HSD
			pair	Q statistic	p-value	inferfence	pair	Q statistic	p-value	inferfence		pair	Q statistic	p-value	inferfence	pair	Q statistic	p-value	inferfence		pair	Q statistic	p-value	inferfence	pair	Q statistic	p-value	inferfence		pair	Q statistic	p-value	inferfence	pair	Q statistic	p-value	inferfence
			A vs B	1.2785	0.77846	insignificant	A vs B	0.5482	0.899995	insignificant		A vs B	1.8975	0.53536	insignificant	A vs B	2.5543	0.278952	insignificant		A vs B	1.3411	0.753812	insignificant	A vs B	0.7296	0.899995	insignificant		A vs B	0.1196	0.899995	insignificant	A vs B	1.0636	0.862914	insignificant
			A vs C	3.8708	0.0381558	* p<0.05	A vs C	3.7125	0.0505163	insignificant		A vs C	4.2539	0.0185206	* p<0.05	A vs C	3.4488	0.0789212	insignificant		A vs C	2.1648	0.425529	insignificant	A vs C	1.4824	0.69825	insignificant		A vs C	0.5491	0.899995	insignificant	A vs C	1.0195	0.880279	insignificant
			A vs D	1.0065	0.885291	insignificant	A vs D	1.9764	0.504363	insignificant		A vs D	2.1127	0.44778	insignificant	A vs D	3.0444	0.146458	insignificant		A vs D	1.8353	0.559459	insignificant	A vs D	1.5003	0.691186	insignificant		A vs D	1.3646	0.744575	insignificant	A vs D	1.2224	0.800458	insignificant
			B vs C	2.3926	0.335553	insignificant	B vs C	2.936	0.170797	insignificant		B vs C	2.1638	0.426533	insignificant	B vs C	0.7934	0.899995	insignificant		B vs C	0.8659	0.899995	insignificant	B vs C	0.7726	0.899995	insignificant		B vs C	0.6575	0.899995	insignificant	B vs C	2.0219	0.485254	insignificant
			B vs D	0.2902	0.899995	insignificant	B vs D	1.3101	0.766077	insignificant		B vs D	0.1439	0.899995	insignificant	B vs D	0.3798	0.899995	insignificant		B vs D	0.5048	0.899995	insignificant	B vs D	0.7711	0.899995	insignificant		B vs D	1.4669	0.70432	insignificant	B vs D	2.2491	0.390955	insignificant
			C vs D	2.7547	0.217581	insignificant	C vs D	1.6892	0.617174	insignificant		C vs D	2.0787	0.461962	insignificant	C vs D	0.4303	0.899995	insignificant		C vs D	0.3701	0.899995	insignificant	C vs D	0.0212	0.899995	insignificant		C vs D	0.7631	0.899995	insignificant	C vs D	0.1671	0.899995	insignificant

## Sheet: SuppFig 5,6
	Supp Fig 5A. ApoB ELISA								Supplementary Figure 6
					Mean	SEM			EV size		HC	RF	CAD	ACS
	Plasma	826.875	918.125	1114.37	953.125	84.819					114.1	95.9	84.2	99.9		treatments	Tukey HSD	Tukey HSD	Tukey HSD
	EV	-30.625	-18.125	0.625	-16.0417	9.08104					107.7	84.1	117.8	131.8		pair	Q statistic	p-value	inferfence
	Plasma 2	351.875	401.875	419.375	391.042	20.2244					101.8	80.7	93.2	104.5		A vs B	3.9744	0.0307523	* p<0.05
	EV 2	-21.875	-8.125	-16.875	-15.625	4.01819					115.7	96.2	115.5	122.3		A vs C	3.9913	0.0297859	* p<0.05
											101.6	91.4	84.4	88.9		A vs D	2.8131	0.200334	insignificant
											88.7	89.6	114.7	109.9		B vs C	0.209	0.899995	insignificant
											106.7	76.2	89.5	128.3		B vs D	1.2163	0.802881	insignificant
											98.4	83.7	105.3	100.8		C vs D	1.3668	0.743686	insignificant
											113.8	111.5	85.9	97.6
											91.1	91.6	104.3	88.7
											124.7	92.1	108.2	97.8
											109.2	101.3	74.9	91.6
											106.3	114.2	96.7	81.9
											101.8	107.5	99	94.7
											120.1	115.7	110.8	101.6
											110.2	105.9	95	102.2
											110.1	95.4	79.2	92
											115.4	110.2	92.3	85
											129.3	97.5	97.9	115.8
											103.1	113.5		119.5
											122.8	99.2		73.7
											91.3	105.6		89.9
												92.2		93.4
														112.6
		Figure S5 B
		ApoB 48
		postprandeal				baseline CM
		F6	1.19067	2.76129		F6	0.122	0.1542
		F7	3.74323	3.43752		F7	0.129	0.156
		F8	8.4837	8.3214		F8	0.142	0.169
		F9	11.7656	10.1998		F9	0.151	0.174
		F10	10.307	13.581		F10	0.147	0.183
		F11	11.0363	14.708		F11	0.149	0.186
		F12	89.0716	91.7232		F12	0.155	0.182
		F13	135.747	136.054		F13	0.212	0.234
		F14+15	39.4791	41.3816		F14+15	0.513	0.529
		F16+17	34.0093	32.7408		F16+17	0.412	0.403
		F18+19	32.9153	27.857		F18+19	0.227	0.257
		F20+21	20.8818	19.5919		F20+21	0.209	0.221
		F22+23	19.4232	18.8405		F22+23	0.176	0.199
		F24+25	18.3293	18.0892		F24+25	0.16	0.177
		F26+27	7.02509	3.8132		F26+27	0.15	0.157
		F28+29	3.74323	1.93478		F28+29	0.129	0.152
		F30+31	2.28462	1.5591		F30+31	0.125	0.151
		Figure S5 C
		ApoB-100
		postprandeal				baseline CM
		F6	0.384399	0.150333		F6	2.65374	2.05521
		F7	1.51907	0.785293		F7	2.27551	1.42025
		F8	1.70818	1.2086		F8	2.84285	1.63191
		F9	2.0864	1.2086		F9	3.59929	4.8067
		F10	2.0864	2.26686		F10	8.89441	9.03977
		F11	10.0291	11.1563		F11	11.3529	9.88638
		F12	13.4331	15.3894		F12	13.244	15.601
		F13	29.5075	30.6284		F13	29.1293	28.5119
		F14+15	112.527	115.29		F14+15	102.315	107.247
		F16+17	110.069	112.75		F16+17	107.232	111.692
		F18+19	70.3556	74.0173		F18+19	76.5963	75.9222
		F20+21	35.5591	38.6712		F20+21	39.9087	41.6344
		F22+23	7.38152	8.19315		F22+23	35.1809	38.2479
		F24+25	3.59929	3.96009		F24+25	29.5075	24.4904
		F26+27	3.41018	5.44166		F26+27	10.0291	9.67473
		F28+29	2.84285	1.84356		F28+29	3.7884	3.32513
		F30+31	1.89729	2.05521		F30+31	2.0864	2.47852
		Figure S5 D
			Chylomicrons baseline
		Fractions (baseline)	ID01	ID02	ID03	ID04	ID05	ID06	ID07	ID08	ID09	ID10	ID11	ID12
		Total Chylomicrons Neat pre
		F6	8000000	8800000	9300000	7350000	6000000	8000000	6000000	8230000	7570000	8450000	9230000	7340000
		F7	2300000	24500000	31700000	18000000	42300000	9230000	19800000	31400000	40000000	11200000	24300000	34500000
		F8	61200000	12300000	33700000	14500000	12200000	24000000	38200000	13700000	34700000	22900000	13300000	39800000
		F9	29400000	24600000	39800000	13300000	32800000	33300000	58600000	23800000	12300000	49800000	20300000	42200000
		F10	24400000	43700000	25800000	21700000	14600000	33200000	28400000	39900000	38500000	28300000	43300000	32200000
		F11	32600000	22500000	21900000	27600000	18800000	32300000	42200000	53700000	31900000	24900000	41500000	54600000
		F12	97400000	25900000	36000000	51200000	32900000	42200000	35900000	34800000	15600000	25700000	13800000	28200000
		F13	473000000	342000000	158000000	91900000	375000000	312000000	253000000	230000000	583000000	363000000	48000000	565000000
		F14+15	1230000000	973000000	1130000000	837000000	1060000000	1130000000	863000000	1080000000	987000000	1030000000	1150000000	1270000000
		F16+17	1200000000	1070000000	1320000000	983000000	868000000	1230000000	1130000000	972000000	1180000000	966000000	1270000000	1100000000
		F18+19	828000000	548000000	863000000	563000000	752000000	952000000	674000000	626000000	653000000	866000000	512000000	600000000
		F20+21	358000000	480000000	25600000	89400000	336000000	483000000	383000000	253000000	280000000	437000000	184000000	426000000
		F22+23	237000000	250000000	336000000	187000000	483000000	373000000	238000000	153000000	110000000	101700000	274000000	100000000
		F24+25	212000000	82800000	42600000	51800000	72800000	93700000	82800000	66300000	53700000	88100000	67400000	82600000
		F26+27	34400000	20000000	9190000	14700000	28400000	8880000	32800000	32200000	29100000	82600000	9190000	21700000
		F28+29	24800000	6170000	32800000	15700000	42300000	27600000	8150000	17300000	31600000	29500000	28200000	18300000
		F30+31	25500000	23700000	19400000	36300000	34800000	18300000	30400000	42700000	35200000	17400000	48300000	26400000
			Chylomicrons postprandial
		Fractions (Postprandial)	ID01	ID02	ID03	ID04	ID05	ID06	ID07	ID08	ID09	ID10	ID11	ID12
		Total Chylomicrons Neat post
		F6	21600000	26500000	30000000	14600000	42100000	18800000	39200000	21800000	27300000	19700000	31900000	21800000
		F7	34400000	28500000	38400000	48900000	32800000	23800000	41200000	27400000	28400000	18900000	26500000	32700000
		F8	41700000	39200000	26600000	31900000	22500000	41700000	28800000	32800000	39200000	29900000	26600000	42600000
		F9	38800000	56000000	67300000	32900000	58500000	48200000	37800000	32200000	40000000	29000000	33700000	41800000
		F10	69900000	43500000	22800000	43800000	42400000	32900000	51700000	58400	38100000	42900000	63800000	33300000
		F11	356000000	621000000	254000000	475000000	288000000	443000000	512000000	253000000	403000000	622000000	384000000	490000000
		F12	782000000	883000000	733000000	983000000	675000000	880000000	725000000	683000000	853000000	536000000	792000000	993000000
		F13	1329000000	906000000	853000000	761000000	1210000000	924000000	932000000	892000000	1030000000	877000000	1390000000	860000000
		F14+15	1280000000	1320000000	1230000000	811000000	910000000	1180000000	929000000	927000000	1150000000	822000000	982000000	1140000000
		F16+17	769000000	616000000	915000000	719000000	744000000	921000000	956000000	916000000	638000000	984000000	796000000	833000000
		F18+19	422000000	370000000	533000000	337000000	618000000	493000000	773000000	384000000	593000000	484000000	837000000	627000000
		F20+21	387000000	93600000	287000000	328000000	273000000	372000000	183000000	366000000	275000000	317000000	400000000	108000000
		F22+23	83600000	61700000	58300000	62700000	49300000	51700000	56200000	82600000	72700000	218000000	133000000	262000000
		F24+25	59200000	38300000	40900000	39200000	10000000	29800000	37200000	28200000	38200000	46300000	58300000	28800000
		F26+27	51700000	37800000	32400000	22200000	57300000	47000000	49800000	36200000	24800000	64700000	38300000	32800000
		F28+29	32700000	63700000	37800000	38200000	83500000	32700000	67300000	8300000	34270000	17800000	48200000	37300000
		F30+31	31000000	34700000	52000000	39200000	11000000	26200000	28100000	52400000	36300000	17300000	29300000	49200000
		Figure S5 E
			VLDL1 baseline
		F6	8890000	5400000	6500000	13200000	8200000	14000000	9600000	6300000	5200000	9190000	9628000	5280000
		F7	12200000	6320000	7230000	8230000	4040000	11200000	10400000	9430000	8450000	7650000	11200000	8340000
		F8	8230000	9160000	6111000	8340000	15800000	8230000	3980000	5130000	7470000	10000000	15500000	8230000
		F9	8340000	5280000	8390000	10200000	10400000	6660000	8150000	15600000	4920000	7350000	15200000	9160000
		F10	21500000	33400000	30300000	31200000	8150000	15300000	43600000	9150000	31400000	30100000	28300000	30100000
		F11	32500000	35200000	31600000	40000000	29000000	32700000	41800000	26200000	32600000	31500000	41400000	13600000
		F12	41500000	51400000	34200000	51700000	34300000	29100000	28700000	21500000	30100000	22000000	23300000	32100000
		F13	41500000	48200000	36200000	37300000	34200000	32400000	32700000	32500000	41000000	30000000	32000000	33400000
		F14+15	32300000	39400000	41200000	42200000	42700000	36300000	31100000	42700000	47200000	32700000	38200000	20000000
		F16+17	303000000	92700000	92100000	81500000	150000000	155000000	82200000	76600000	63100000	62500000	202000000	126000000
		F18+19	725000000	516000000	734000000	137000000	611000000	836000000	925000000	732000000	431000000	521000000	534000000	721000000
		F20+21	1330000000	744000000	638000000	821000000	1190000000	887000000	1020000000	941000000	1220000000	1270000000	832000000	1020000000
		F22+23	925000000	836000000	1350000000	853000000	908000000	1423000000	1060000000	927000000	1110000000	1190000000	1100000000	1110000000
		F24+25	542000000	782000000	534000000	685000000	412000000	853000000	694000000	466000000	643000000	562000000	692000000	923000000
		F26+27	42300000	41200000	55200000	53300000	52300000	49300000	46600000	42600000	31100000	52600000	61200000	53300000
		F28+29	36300000	41500000	27300000	34700000	35100000	28300000	41200000	21900000	43300000	21600000	35900000	39200000
		F30+31	31700000	21900000	30100000	32200000	41900000	30100000	21900000	19300000	25100000	32200000	29300000	33700000
			VLDL1 postprandial
		Fractions (Postprandial)	ID01	ID02	ID03	ID04	ID05	ID06	ID07	ID08	ID09	ID10	ID11	ID12
		VLDL1 Neat Post
		F6	13400000	92000000	20100000	33100000	10200000	20100000	24000000	18000000	17100000	30100000	14200000	21000000
		F7	30200000	26100000	20100000	38100000	31400000	13200000	15800000	36100000	22100000	33200000	29900000	37100000
		F8	38600000	25500000	25600000	34400000	28000000	36000000	32100000	21800000	40700000	27000000	3010000	18200000
		F9	21400000	26600000	42500000	11900000	20100000	31000000	36600000	13500000	38100000	30100000	12000000	28400000
		F10	40100000	38400000	32200000	42200000	42000000	31600000	39100000	19200000	30200000	45200000	28100000	31200000
		F11	35100000	28200000	30100000	34200000	28700000	30100000	42300000	29100000	38200000	29200000	42600000	13000000
		F12	32100000	41300000	27100000	47200000	41100000	36000000	33200000	42300000	41100000	32700000	29100000	35100000
		F13	47200000	31200000	57200000	52200000	48200000	42000000	52900000	53500000	48800000	34200000	351000000	42200000
		F14+15	61500000	52400000	47300000	45900000	53700000	60300000	62100000	58500000	63300000	39200000	41000000	66200000
		F16+17	611000000	628000000	424000000	201000000	520000000	301000000	417000000	212000000	478000000	644000000	561000000	382000000
		F18+19	815000000	1300000000	928000000	1400000000	931000000	742000000	703000000	882000000	818000000	762000000	824000000	910000000
		F20+21	1190000000	927000000	841000000	756000000	1030000000	810000000	1240000000	738000000	902000000	711000000	1130000000	1300000000
		F22+23	876000000	1150000000	1060000000	864000000	723000000	961300000	825000000	701000000	871000000	1310000000	1630000000	901000000
		F24+25	527000000	418000000	519000000	410000000	468000000	480000000	407000000	493000000	303000000	582000000	418000000	528000000
		F26+27	42000000	32800000	15800000	50200000	58300000	42800000	48100000	40400000	32300000	55200000	58300000	46200000
		F28+29	37300000	39200000	31300000	38200000	28700000	28300000	42200000	16300000	47200000	34000000	34100000	41100000
		F30+31	35300000	20500000	21000000	31300000	42100000	35500000	23700000	23200000	27100000	34700000	30800000	36200000
		Figure S5 F
			VLDL2 baseline
		F6	8170000	12000000	11600000	9560000	7880000	1210000	8510000	10100000	8340000	12300000	9190000	21000000
		F7	9660000	6250000	9020000	11200000	7340000	8320000	7170000	9120000	5240000	12600000	13400000	8180000
		F8	18000000	8630000	8620000	9210000	6330000	9280000	7820000	8150000	6550000	7540000	10300000	9210000
		F9	5630000	7230000	6930000	10700000	2.14e	9340000	7430000	9420000	13300000	6320000	8730000	9120000
		F10	6200000	8330000	20300000	14200000	8210000	5730000	8340000	7740000	9030000	11300000	7930000	9210000
		F11	10800000	6270000	8440000	9410000	12700000	6270000	6590000	9200000	15000000	7440000	9620000	12600000
		F12	8260000	5720000	13300000	9530000	5720000	5580000	6730000	15200000	9420000	8630000	16100000	15200000
		F13	17700000	41000000	28800000	37200000	17700000	20100000	32000000	15100000	31700000	23400000	18200000	32100000
		F14+15	42200000	13200000	26600000	41900000	42100000	30500000	36100000	27300000	24900000	24100000	38100000	30200000
		F16+17	115000000	76200000	55200000	165000000	67200000	56000000	42800000	83600000	11200000	60200000	61100000	71900000
		F18+19	512000000	627000000	672000000	842000000	802000000	645000000	911000000	489000000	672000000	872000000	691000000	862000000
		F20+21	631000000	775000000	762000000	532000000	822000000	581000000	604000000	882000000	516000000	836000000	763000000	693000000
		F22+23	622000000	841000000	823000000	752000000	889000000	762000000	721000000	631000000	703000000	871000000	666000000	684000000
		F24+25	732000000	682000000	821000000	589000000	729000000	642000000	912000000	942000000	789400000	590000000	826000000	603000000
		F26+27	432000000	221000000	331000000	312000000	426000000	552000000	133000000	260000000	383000000	493000000	492000000	242000000
		F28+29	42100000	47200000	64200000	57300000	47700000	38800000	54200000	45300000	59300000	39200000	60200000	68800000
		F30+31	32100000	28300000	45100000	39200000	40100000	21900000	38400000	30200000	54400000	40400000	51100000	54600000
			VLDL2 postprandial
		Fractions (Postprandial)	ID01	ID02	ID03	ID04	ID05	ID06	ID07	ID08	ID09	ID10	ID11	ID12
		VLDL2 Neat Post
		F6	6180000	8200000	5820000	8190000	6380000	7210000	6190000	7350000	6500000	9100000	5820000	7320000
		F7	6350000	8160000	7830000	7230000	6340000	6380000	9320000	5260000	9110000	6940000	8320000	6930000
		F8	7380000	6230000	5830000	6840000	7040000	8120000	5370000	9450000	8750000	7260000	7330000	9550000
		F9	7930000	5730000	6280000	7280000	6320000	5830000	8120000	6330000	8200000	7120000	6350000	7930000
		F10	8720000	9500000	7390000	6280000	6030000	7390000	8290000	8320000	6600000	7500000	9120000	8300000
		F11	9040000	9550000	8630000	13100000	7840000	6930000	12200000	8430000	6550000	5120000	6320000	7420000
		F12	8280000	7220000	6930000	9040000	7390000	5630000	11300000	20500000	19400000	8430000	8380000	16500000
		F13	21400000	6340000	6720000	9520000	7920000	8520000	9210000	8430000	6520000	9530000	17300000	14300000
		F14+15	23200000	8660000	9430000	20100000	10400000	7440000	21600000	9530000	6830000	8320000	9320000	7680000
		F16+17	30100000	9630000	18300000	8660000	32200000	24100000	8520000	23100000	13500000	8520000	7420000	6770000
		F18+19	92100000	77200000	80200000	91500000	65200000	8520000	56100000	16400000	74200000	38100000	80700000	84800000
		F20+21	620000000	838000000	737000000	605000000	940000000	729000000	533000000	463000000	850000000	693000000	802000000	529000000
		F22+23	908000000	854000000	783000000	662000000	783000000	606000000	909000000	750000000	579000000	894000000	573000000	900000000
		F24+25	822000000	1430000000	884000000	929000000	828000000	1320000000	752000000	893000000	817000000	1270000000	840000000	903000000
		F26+27	1400000000	854000000	793000000	1010000000	903000000	873000000	1030000000	793000000	772000000	1237000000	1120000000	962000000
		F28+29	783000000	939000000	692000000	1190000000	842000000	1520000000	812000000	975000000	755000000	820000000	682000000	629000000
		F30+31	431000000	627000000	473000000	283000000	252000000	382000000	302000000	211000000	143000000	214000000	272000000	192000000

## Sheet: SuppFig 7
	Red indicates imputation of missing values using 50% LOQ value
	EV
	Externalised																																										Total
	DOPS-B					SOPS-B					SAPS-B					PpAPE-B					SOPE-B					OpAPE-B					SpAPE-B					SAPE-B							DOPS-B					SOPS-B
	HC	RF	CAD	ACS		HC	RF	CAD	ACS		HC	RF	CAD	ACS		HC	RF	CAD	ACS		HC	RF	CAD	ACS		HC	RF	CAD	ACS		HC	RF	CAD	ACS		HC	RF	CAD	ACS				HC	RF	CAD	ACS		HC	RF
	0.0166667	0.0166667	0.0166667	0.0166667		0.196001	0.324349	0.175956	0.087677		0.222501	0.333451	0.195717	0.180291		4.96967	1.5637	3.96789	1.54381		0.309944	0.324194	1.00181	0.679546		5.30781	0.805238	2.7639	1.2245		10.7631	2.52966	4.98021	2.2214		3.36889	2.68124	7.53436	2.04387				0.972328	1.91378	2.94535	0.641424		4.67947	6.64953
	0.0891429	0.0166667	0.0166667	0.0166667		0.190114	0.159598	0.148389	0.228712		1.31393	0.16202	0.225306	0.285977		3.75057	2.82892	4.78087	7.02425		0.609512	0.43591	1.51442	0.804556		3.98539	2.32558	4.23054	5.3504		6.58978	3.79598	8.70106	7.58241		3.55231	2.81138	9.55943	6.51282				1.67472	3.87115	2.52618	3.86725		8.12083	23.7119
	0.0166667	0.0166667	0.0166667	0.0166667		0.126164	0.0784882	0.300125	0.0561623		0.121346	0.0852333	0.417456	0.0538305		1.24245	6.56905	3.28279	12.3335		0.329328	0.874882	0.533295	0.383912		0.911396	4.97944	2.17407	8.36093		1.68171	9.09851	5.61645	12.017		3.0238	7.85418	5.2378	4.92447				0.0166667	0.259771	1.9969	0.927974		0.83128	1.40786
	0.0166667	0.0166667	0.0166667	0.0166667		0.0104167	0.126183	0.240893	0.0815461		0.0945065	0.164071	0.514306	0.0964607		3.3711	2.6858	3.12951	3.27242		0.459648	0.846124	0.833682	0.692172		2.51365	2.15812	2.71031	2.63216		4.24199	3.91515	4.90453	5.24007		2.04054	6.18909	6.84901	6.31903				0.143193	0.305091	0.510301	0.522725		0.612458	1.85251
	0.0166667	0.0166667	0.0166667	0.0166667		0.0104167	0.201122	0.150834	0.0814686		0.0686241	0.179512	0.196138	0.108732		3.63066	3.49956	3.96975	3.03776		1.13946	0.814885	0.549956	0.393947		3.3829	2.82733	3.33949	2.41473		4.05911	4.85097	5.93001	4.76934		3.94696	5.64651	8.9249	3.4278				0.0626163	0.592117	0.165215	0.859505		0.157114	2.07576
	0.0166667	0.166083	0.0166667	0.0166667		0.0104167	0.28449	0.0104167	0.0460967		0.0198	1.46454	0.0581115	0.0783422		1.00933	5.57651	3.5577	2.91688		0.130011	1.2394	0.638999	0.278145		1.11369	5.04604	2.49977	2.55077		1.26685	10.6164	3.37468	3.52746		0.810067	4.63273	2.57096	3.77527				0.118474	0.50424	0.461422	0.296024		0.312437	2.8969
	0.0732549	0.0166667	0.0166667	0.0166667		0.471555	0.19021	0.0104167	0.160183		0.348759	0.222861	0.0198	0.190857		4.86934	5.36532	3.89749	4.75125		0.511084	0.79669	0.462928	0.787023		3.73511	3.53507	3.74472	3.13227		9.51347	6.57687	5.42283	5.01721		4.02303	5.57176	3.80585	7.9377				0.407735	0.0942183	4.57866	0.617739		2.362	0.54475
	0.0166667	0.0166667	0.0166667	0.0166667		0.0104167	0.0595904	0.36799	0.0883135		0.0198	0.0430313	0.396938	0.0889923		2.31109	5.65196	6.13187	3.53081		0.384064	0.55204	1.47945	0.570253		1.93569	4.64781	4.64967	3.22437		3.1966	7.00437	10.8004	5.99117		3.93792	5.78833	5.17026	3.15538				0.0166667	0.765557	1.78822	0.157969		0.281991	4.01609
	0.0166667	0.0166667	0.0166667	0.0166667		0.0104167	0.08968	0.085204	0.309268		0.0198	0.0874123	0.0840787	0.288139		2.62249	2.16715	2.50822	2.10563		0.334235	0.583425	0.699802	0.245356		2.39096	1.67976	2.36331	1.56548		4.13943	3.11676	3.57299	5.49178		2.60287	4.78775	2.86131	2.94768				0.0166667	0.151456	1.59271	0.136166		0.0937645	0.899872
	0.0166667	0.0166667	0.0166667	0.0166667		0.0606411	0.0507395	0.19994	0.0104167		0.0786176	0.199664	0.109059	0.0198		2.72425	3.01504	3.16089	3.70636		0.308435	0.273745	0.43174	0.766608		2.31475	2.73093	3.03992	2.64916		4.23718	4.79815	3.73901	6.81757		3.16257	3.73526	2.58335	0.0198413				0.0754427	0.405626	0.103302	0.164399		0.40557	2.22305
	0.0166667	0.0166667	0.0166667	0.0166667		0.0104167	0.0468673	0.126286	0.0104167		0.0198	0.0584046	0.133085	0.265566		2.87729	1.56578	2.89689	3.59398		0.324596	0.227363	0.680835	0.00367647		2.94352	1.13236	2.31389	6.09276		3.89725	2.28869	3.59152	9.8947		3.55649	2.76815	5.99597	0.0198413				0.0166667	0.0166667	0.229913	0.924707		0.120189	0.276874
	0.0166667	0.0166667	0.0166667	0.0166667		0.0104167	0.0104167	0.0272994	0.116434		0.0553289	0.0497458	0.0409436	0.0679573		3.61716	2.20247	3.43264	1.89817		0.76808	0.172387	0.20946	0.265553		2.67488	1.88296	2.90051	1.48089		3.84218	3.85553	5.04049	1.73751		3.91061	2.20648	1.82406	4.2265				0.463386	0.180731	0.351662	0.310937		2.07376	0.779474
	0.0166667	0.0166667	0.0166667	0.0166667		0.0104167	0.107182	0.0561209	0.0820331		0.0825729	0.13498	0.0578949	0.0757361		2.04553	3.57296	2.3329	1.74438		0.425021	0.376528	0.171737	0.349798		1.89151	2.90647	2.35415	1.44673		2.79037	4.25779	3.50667	3.20438		4.19556	5.92194	2.60433	1.85487				0.0166667	0.201856	0.196908	0.158407		0.123705	0.78813
	0.0166667	0.0166667	0.0166667	0.0166667		0.0104167	0.0104167	0.127951	0.0104167		0.0339721	0.0198	0.31604	0.0198		1.77326	7.98449	3.55859	3.42781		0.385816	0.55819	0.33022	0.363429		1.21665	7.66771	2.85276	3.28366		3.14033	9.82953	6.35922	5.40517		3.61423	3.85874	3.30482	3.92985				0.163407	0.225298	0.0166667	1.45864		0.613427	0.781046
	0.0166667	0.0166667	0.0166667	0.0166667		0.0104167	0.0516961	0.0104167	0.0761333		0.0198	0.0576336	0.0198	0.0862786		1.34402	2.49228	2.20033	3.29411		0.456021	0.636385	0.226358	0.328759		1.1818	2.11479	1.9718	3.0036		1.48027	7.9526	2.5398	4.57611		3.33438	5.14168	3.65897	6.13631				0.226168	0.140338	0.612138	0.088743		0.737445	0.591091
	0.0166667	0.0166667	0.0166667	0.0166667		0.0104167	0.0849461	0.0428008	0.0607439		0.0662813	0.0913638	0.041801	0.0517933		2.15605	6.98274	1.9951	2.74051		0.820071	0.475721	0.609839	0.439106		1.72051	6.49147	1.61222	2.63482		2.58151	8.14029	2.6417	3.71826		4.0679	5.31999	4.44381	5.55522				0.0166667	0.0166667	0.0628337	0.0903538		0.604432	0.621626
	0.0166667	0.0166667	0.0166667	0.0166667		0.0406523	0.0104167	0.0549339	0.117665		0.0198	0.0198	0.0893133	0.0198		2.18462	1.40316	3.22631	3.90405		0.454291	0.229381	1.07373	0.421384		2.49697	1.65209	2.74505	2.80893		4.22956	2.28797	7.11131	5.22544		2.25438	2.70765	3.35024	2.13649				0.153347	0.178902	0.0166667	0.135542		0.470318	1.04972
	0.0166667	0.0166667	0.0166667	0.0166667		0.0104167	0.0104167	0.0104167	0.0104167		0.0198	0.0484489	0.0198	0.0198		7.21495	3.27327	3.12619	1.36955		0.486179	0.326923	0.655796	0.224425		7.49405	2.94523	2.78974	1.32697		12.5252	5.18272	4.16957	2.60278		2.86442	1.87041	4.84727	2.6141				0.0858614		0.130326	0.148318		0.478109
	0.0166667	0.0166667	0.0166667	0.0166667		0.0104167	0.0104167	0.0608162	0.0483303		0.0198	0.0198	0.046989	0.0620207		2.58881	2.81996	2.76207	2.45675		0.299896	0.249733	0.13312	0.426486		1.77454	2.13781	2.07516	2.61967		3.47362	3.8697	4.46433	7.34514		1.05355	2.14755	1.43692	5.2885				0.0166667			0.164119		0.0404133
	0.0166667	0.0166667		0.0166667		0.0104167	0.0104167		0.0104167		0.0198	0.0198		0.0198		3.19592	2.88874		2.45773		0.911178	0.437762		0.264541		3.04837	2.37663		2.32228		5.51674	4.17885		5.0167		2.25175	3.55717		3.12157				0.0166667					0.0104167
	0.0166667	0.0166667		0.0166667		0.0104167	0.0104167		0.0527958		0.0198	0.0198		0.0531566		1.72475	5.10642		2.50636		0.461084	0.215681		0.541049		1.5183	4.11198		2.44748		2.76057	7.43194		3.55789		2.75202	2.87004		4.16158				0.0166667					0.0645515
	0.0166667	0.0166667				0.0467179	0.0104167				0.0571619	0.0198				4.37466	2.69726				0.42049	0.680404				4.2414	3.00459				7.42183	4.76135				4.3531	2.54784						0.0166667					0.298459
	0.0166667					0.0408641					0.0545069					1.87412					0.938664					1.72701					3.28878					4.01189							0.343706					1.38804
	No stats performed on this group due to XS missing values, and the data wasn't plotted
											treatments	Tukey HSD	Tukey HSD	Tukey HSD		treatments	Tukey HSD	Tukey HSD	Tukey HSD		treatments	Tukey HSD	Tukey HSD	Tukey HSD		treatments	Tukey HSD	Tukey HSD	Tukey HSD		treatments	Tukey HSD	Tukey HSD	Tukey HSD		treatments	Tukey HSD	Tukey HSD	Tukey HSD				treatments	Tukey HSD	Tukey HSD	Tukey HSD		treatments	Tukey HSD
											pair	Q statistic	p-value	inferfence		pair	Q statistic	p-value	inferfence		pair	Q statistic	p-value	inferfence		pair	Q statistic	p-value	inferfence		pair	Q statistic	p-value	inferfence		pair	Q statistic	p-value	inferfence				pair	Q statistic	p-value	inferfence		pair	Q statistic
											A vs B	0.7329	0.899995	insignificant		A vs B	2.1328	0.438852	insignificant		A vs B	0.126	0.899995	insignificant		A vs B	1.4804	0.699036	insignificant		A vs B	1.5669	0.665013	insignificant		A vs B	2.5411	0.282529	insignificant				A vs B	1.7448	0.595349	insignificant		A vs B	1.7373
											A vs C	0.6543	0.899995	insignificant		A vs C	1.1185	0.841335	insignificant		A vs C	2.1724	0.42238	insignificant		A vs C	0.3692	0.899995	insignificant		A vs C	0.797	0.899995	insignificant		A vs C	3.5591	0.0649231	insignificant				A vs C	3.943	0.0334457	* p<0.05		A vs C	4.4015
											A vs D	0.5734	0.899995	insignificant		A vs D	1.5262	0.681005	insignificant		A vs D	1.1052	0.846568	insignificant		A vs D	0.9511	0.899995	insignificant		A vs D	1.2023	0.808367	insignificant		A vs D	1.7139	0.607198	insignificant				A vs D	1.9832	0.501709	insignificant		A vs D	2.0016
											B vs C	0.0443	0.899995	insignificant		B vs C	0.9237	0.899995	insignificant		B vs C	2.0305	0.481681	insignificant		B vs C	1.0441	0.870579	insignificant		B vs C	0.703	0.899995	insignificant		B vs C	1.1034	0.84728	insignificant				B vs C	2.0189	0.48693	insignificant		B vs C	2.4526
											B vs D	1.2091	0.805696	insignificant		B vs D	0.5749	0.899995	insignificant		B vs D	1.2166	0.802774	insignificant		B vs D	0.5061	0.899995	insignificant		B vs D	0.3421	0.899995	insignificant		B vs D	0.7883	0.899995	insignificant				B vs D	0.17	0.899995	insignificant		B vs D	0.1943
											C vs D	1.1212	0.840303	insignificant		C vs D	0.3597	0.899995	insignificant		C vs D	3.1806	0.11914	insignificant		C vs D	0.5451	0.899995	insignificant		C vs D	0.3657	0.899995	insignificant		C vs D	1.851	0.553294	insignificant				C vs D	1.9033	0.533057	insignificant		C vs D	2.3246
[truncated: 26 more columns]

## Sheet: SuppFig 9
	leukocytes
	Externalised
	DOPS-B									SOPS-B									SAPS-B									PpAPE-B									SOPE-B									OpAPE-B
	Resting				Activated					Resting				Activated					Resting				Activated					Resting				Activated					Resting				Activated					Resting
	HC	RF	CAD	ACS	HC	RF	CAD	ACS		HC	RF	CAD	ACS	HC	RF	CAD	ACS		HC	RF	CAD	ACS	HC	RF	CAD	ACS		HC	RF	CAD	ACS	HC	RF	CAD	ACS		HC	RF	CAD	ACS	HC	RF	CAD	ACS		HC	RF	CAD	ACS
	0.0166667	0.0166667	0.0166667	0.0166667	1.22694	0.0970618	0.136857	0.0542272		0.384553	0.361018	0.411177	0.12696	7.34709	0.664144	0.927478	0.350327		0.173259	0.0198413	0.0198413	0.0198413	2.87937	0.075862	0.0791093	0.0410415		0.704281	0.145782	0.255455	0.0956159	8.77703	0.597082	0.54971	0.207915		0.269435	0.147825	0.16542	0.0811845	3.75533	0.375588	0.446675	0.168807		0.248745	0.0438834	0.101903	0.0400772
	0.0166667	0.0166667	0.0166667	0.077187	0.801757	0.454039	0.164663	0.179663		0.310553	0.642286	0.183294	0.551397	5.7399	2.75792	1.37785	1.09738		0.0913685	0.0670475	0.314562	0.0585377	1.27833	0.19488	0.567036	0.16056		0.418768	0.427803	0.316854	1.05774	5.30011	2.20942	1.24314	1.37752		0.308507	0.393499	0.133067	0.688514	4.33845	2.10017	0.609934	0.727633		0.243224	0.249491	0.152288	0.293067
	0.0166667	0.0166667	0.0995673	0.0166667	0.499986	0.573652	0.566034	0.229682		0.198214	0.487569	0.586136	0.293449	3.2822	3.81088	3.52314	1.46612		0.169376	0.0806729	0.097211	0.0582477	2.64671	0.600812	0.568965	0.194645		0.439886	0.47957	0.705757	0.359825	6.1183	3.4988	3.1663	1.24173		0.14986	0.270233	0.455887	0.211613	1.79763	2.01709	2.24257	0.908759		0.169174	0.197693	0.282852	0.122796
	0.0166667	0.0166667	0.0166667	0.207602	0.920927	0.169203	0.430422	0.560284		0.234015	0.247702	0.321883	1.02856	4.82409	1.39673	2.85457	2.75628		0.0198413	0.0386161	0.0954921	0.0956612	0.699401	0.21744	0.325649	0.360304		0.276542	0.254046	0.327853	0.774388	4.21928	1.21061	2.13702	2.75352		0.220599	0.142553	0.239485	0.512445	2.84655	0.681085	1.91935	1.71423		0.0941631	0.0909006	0.124134	0.306816
	0.0166667	0.0166667	0.0166667	0.0166667	0.701157	0.587778	0.61741	0.555792		0.228655	0.497461	0.34886	0.316818	3.4641	4.08993	4.36397	3.08158		0.15465	0.0979739	0.0635237	0.0491441	0.701615	1.17663	0.631965	0.382835		0.395848	0.487637	0.410933	0.443038	3.46046	3.72654	3.84188	3.02493		0.149817	0.336336	0.269605	0.321733	2.13351	1.62426	2.24984	2.49635		0.206869	0.218224	0.163426	0.183364
	0.0349444	0.0822922	0.0166667	0.0166667	0.451332	0.535686	0.321865	0.780058		0.144334	0.394013	0.241775	0.391532	1.86463	2.48504	2.15418	4.84055		0.0803627	0.109014	0.0198	0.100556	0.347504	0.74569	0.221429	0.825419		0.18983	0.539751	0.197678	0.53674	2.06356	3.00279	1.50254	4.32395		0.107584	0.369855	0.181667	0.23308	1.32951	2.0326	1.37798	2.9507		0.0826318	0.236488	0.0746386	0.164817
	0.0658607	0.121672	0.374662	0.0166667	0.844487	0.607861	0.442891	0.557324		0.369573	0.990993	2.5906	0.494881	4.71837	4.00703	3.24823	3.746		0.0605277	0.0950728	0.312326	0.0198	0.483448	0.549258	0.371738	0.249048		0.352045	0.700542	2.28273	0.403377	3.08924	3.16988	2.62591	2.40436		0.321031	0.650944	2.03721	0.366946	3.19438	2.35978	2.23663	2.1942		0.138466	0.285256	1.02659	0.168475
	0.0166667	0.0166667	0.0166667	0.173297	0.259164	0.694942	0.580028	0.727861		0.0930924	0.344145	0.24785	0.961032	0.789345	5.59216	4.04187	3.75981		0.0552381	0.0812179	0.0472437	0.116585	0.596	0.641925	0.444765	0.516611		0.274915	0.349336	0.236326	0.864292	1.68979	3.5456	2.26457	4.47275		0.053669	0.242352	0.151633	0.865483	0.341777	3.42946	1.86096	3.67379		0.103297	0.144672	0.106471	0.395469
	0.0166667	0.0166667	0.0166667	0.0166667	0.307257	0.301212	0.246236	0.464316		0.111305	0.34355	0.31309	0.475474	1.31847	2.37332	1.81697	2.92441		0.155139	0.0491296	0.0434261	0.123346	0.576142	0.3389	0.268771	0.8478		0.219974	0.265719	0.29237	0.719494	2.23773	1.64801	1.33147	3.87394		0.00367647	0.174755	0.245234	0.478047	1.00542	1.0935	1.13208	2.25738		0.13927	0.10695	0.123297	0.329173
	0.0166667	0.0739782	0.341723	0.0166667	0.507826	0.366472	0.365928	0.0166667		0.202215	0.597005	2.60196	0.220954	3.02778	2.29625	2.87204	1.01975		0.0834297	0.0880436	0.1544	0.0198	0.843657	0.413078	0.207266	0.146206		0.312587	0.442907	1.89337	0.282402	4.31647	2.05759	2.11605	0.956094		0.104483	0.381982	2.04317	0.00367647	2.32037	1.50492	2.00539	0.576374		0.138017	0.247512	0.985546	0.0198413
	0.0166667	0.0166667	0.0166667	0.0166667	0.294554	0.613111	0.601327	0.430682		0.228591	0.253747	0.296347	0.0104167	1.3037	3.61586	2.96257	2.35743		0.0198413	0.119528	0.0789277	0.169129	0.698127	1.12898	0.776923	0.446789		0.482397	0.438374	0.411998	0.0198	2.39861	4.7911	4.64085	5.06266		0.192911	0.174284	0.253512	0.00367647	0.878588	2.317	2.42644	1.90659		0.750323	0.149934	0.150507	0.0198413
	0.0166667	0.0166667	0.0166667	0.0166667	0.730516	0.448226	0.304668	0.531601		0.301421	0.181962	0.205899	0.309184	3.74494	2.81496	1.67808	3.33244		0.310254	0.0502641	0.0369053	0.151556	3.35944	0.62172	0.322849	0.958757		0.827541	0.223241	0.208391	0.432278	8.34598	2.66066	1.45236	4.55061		0.187084	0.125583	0.161957	0.207173	1.70644	1.42061	1.13173	2.04528		0.265899	0.0720524	0.100255	0.139419
	0.0166667	0.0166667	0.0166667	0.0166667	1.25484	0.209302	0.442097	0.428774		0.375542	0.315089	0.221365	0.177214	4.90656	1.38127	2.8051	2.25495		0.339517	0.0198	0.0963815	0.0819229	4.81626	0.144622	0.706413	0.489495		0.626256	0.288198	0.387087	0.26962	8.96783	1.28438	3.39141	3.91374		0.141467	0.227839	0.164129	0.168203	1.43938	1.15232	1.71564	2.26537		0.282342	0.146793	0.141649	0.0928258
	0.0407552	0.0166667	0.0166667	0.135427	0.495569	0.27503	0.361629	0.382002		0.189363	0.248029	0.193187	0.555099	2.22996	1.84018	1.90918	1.71523		0.13512	0.150355	0.12172	0.109733	1.08108	0.55773	0.774582	0.502456		0.3014	0.340447	0.413592	0.667808	3.19997	3.54532	3.39456	2.62295		0.143545	0.00367647	0.157052	0.543915	1.3365	1.7779	1.29464	1.33554		0.114567	0.0198413	0.137223	0.321757
	0.0746468	0.0166667	0.0166667	0.0327807	0.892413	0.628605	0.321294	0.388412		0.312197	0.198818	0.147422	0.176981	4.05429	3.81157	1.66054	1.93798		0.230512	0.0857666	0.127279	0.0984995	3.77341	1.24681	0.685077	0.411233		0.829331	0.262381	0.354585	0.215869	11.2353	4.26429	3.07734	1.59659		0.25173	0.15689	0.109553	0.122787	1.75324	2.37985	1.22098	1.03799		0.352499	0.104487	0.134971	0.0911345
	0.0166667	0.0166667	0.0166667	0.0166667	0.351467	0.412213	0.586524	0.660863		0.205628	0.217957	0.229297	0.266025	1.47228	1.6956	3.61154	3.44008		0.123301	0.0963079	0.0678957	0.159685	0.650741	0.684773	1.15114	0.990918		0.385711	0.299731	0.375268	0.340149	2.66295	1.99198	4.35541	3.2026		0.113368	0.143274	0.185518	0.175099	0.87206	0.839076	2.00172	1.88847		0.241672	0.106772	0.123272	0.116621
	0.0166667	0.0166667	0.0166667	0.0166667	0.185371	0.667203	0.434732	0.364229		0.10269	0.231151	0.186573	0.18592	0.64482	3.16264	2.32652	1.84022		0.0385361	0.13529	0.11197	0.145454	0.354468	1.58837	1.39195	0.76144		0.183434	0.45184	0.345648	0.470618	0.924035	4.54383	3.99791	5.01477		0.141509	0.197549	0.136534	0.220783	0.35803	1.90603	1.22548	1.59755		0.090948	0.177757	0.145035	0.475727
	0.0166667	0.0166667	0.0166667	0.0166667	0.363844	0.499991	0.397369	0.216961		0.139948	0.184572	0.2131	0.188107	1.60425	2.59375	2.48854	1.08269		0.0662944	0.0683459	0.155923	0.0198	0.594946	0.650571	0.922341	0.252205		0.210719	0.230635	0.335849	0.225652	2.42112	1.95481	2.88796	1.85134		0.140233	0.105176	0.175231	0.00367647	1.3571	0.970875	1.45233	1.00124		0.151837	0.0958253	0.158045	0.487649
	0.0166667	0.0166667	0.0166667	0.0166667	0.362823	0.154977	0.567591	0.341408		0.0813365	0.11625	0.268935	0.2129	1.10957	0.640845	3.75837	2.57773		0.0671881	0.0369755	0.125578	0.0687601	0.387467	0.277149	0.783924	0.421427		0.160053	0.134875	0.429265	0.294148	1.87815	0.803454	5.07475	2.56499		0.00367647	0.0912183	0.212746	0.160691	0.778773	0.302106	2.81707	1.51609		0.181687	0.0700542	0.219634	0.138876
	0.0166667	0.0166667		0.0166667	0.216875	0.412217		0.307962		0.173716	0.22653		0.159209	0.809587	2.23987		1.53645		0.130993	0.0854657		0.0868266	0.54905	0.762628		0.439902		0.221134	0.337871		0.27812	1.32706	2.2855		2.43528		0.00367647	0.149192		0.137667	0.407983	1.00521		1.02039		0.257474	0.114272		0.117667
	0.0166667	0.0166667		0.0166667	0.142381	0.482722		0.273505		0.148249	0.20533		0.17088	0.701392	2.0564		1.45006		0.0742575	0.0622231		0.0999439	0.339368	0.45117		0.411625		0.233713	0.22282		0.278327	0.845622	2.43361		2.06803		0.0905782	0.169228		0.102908	0.295778	1.51192		0.745161		0.101332	0.139613		0.0813423
	0.0166667	0.0166667			0.392684	0.362759				0.159337	0.152913			1.93808	1.76184				0.0505505	0.0352603			0.819657	0.348605				0.19376	0.156977			1.88884	1.87866				0.120122	0.0791829			0.897825	1.15751				0.0913436	0.175906
	0.0461039				0.771168					0.18873				3.03364					0.126169				1.40275					0.337509				4.04049					0.135099				1.80091					0.107888
	No stats performed on resting group above due to XS missing values
	Red indicates imputation of missing values using 50% LOQ value
					treatments	Tukey HSD	Tukey HSD	Tukey HSD		treatments	Tukey HSD	Tukey HSD	Tukey HSD	treatments	Tukey HSD	Tukey HSD	Tukey HSD		treatments	Tukey HSD	Tukey HSD	Tukey HSD	treatments	Tukey HSD	Tukey HSD	Tukey HSD		treatments	Tukey HSD	Tukey HSD	Tukey HSD	treatments	Tukey HSD	Tukey HSD	Tukey HSD		treatments	Tukey HSD	Tukey HSD	Tukey HSD	treatments	Tukey HSD	Tukey HSD	Tukey HSD		treatments	Tukey HSD	Tukey HSD	Tukey HSD
					pair	Q statistic	p-value	inferfence		pair	Q statistic	p-value	inferfence	pair	Q statistic	p-value	inferfence		pair	Q statistic	p-value	inferfence	pair	Q statistic	p-value	inferfence		pair	Q statistic	p-value	inferfence	pair	Q statistic	p-value	inferfence		pair	Q statistic	p-value	inferfence	pair	Q statistic	p-value	inferfence		pair	Q statistic	p-value	inferfence
					A vs B	2.7414	0.220462	insignificant		A vs B	1.5337	0.67805	insignificant	A vs B	0.6502	0.899995	insignificant		A vs B	3.1642	0.122139	insignificant	A vs B	4.5387	0.0101026	* p<0.05		A vs B	0.4868	0.899995	insignificant	A vs B	3.5279	0.0684381	insignificant		A vs B	1.0577	0.865245	insignificant	A vs B	0.3465	0.899995	insignificant		A vs B	1.4919	0.694483	insignificant
					A vs C	3.0238	0.14993	insignificant		A vs C	3.5651	0.0642672	insignificant	A vs C	0.4334	0.899995	insignificant		A vs C	0.6804	0.899995	insignificant	A vs C	4.4947	0.0110725	* p<0.05		A vs C	2.3172	0.363783	insignificant	A vs C	2.9098	0.175925	insignificant		A vs C	3.6358	0.0569194	insignificant	A vs C	0.2369	0.899995	insignificant		A vs C	0.9739	0.898187	insignificant
					A vs D	3.3718	0.0882102	insignificant		A vs D	1.6147	0.646233	insignificant	A vs D	1.6245	0.642362	insignificant		A vs D	2.2542	0.388893	insignificant	A vs D	5.4131	0.0014257	** p<0.01		A vs D	0.8332	0.899995	insignificant	A vs D	2.8823	0.182714	insignificant		A vs D	1.828	0.56232	insignificant	A vs D	0.0767	0.899995	insignificant		A vs D	0.1091	0.899995	insignificant
					B vs C	0.3828	0.899995	insignificant		B vs C	2.0686	0.465734	insignificant	B vs C	0.1902	0.899995	insignificant		B vs C	2.3395	0.355105	insignificant	B vs C	0.1274	0.899995	insignificant		B vs C	2.7573	0.215958	insignificant	B vs C	0.4789	0.899995	insignificant		B vs C	2.5918	0.265825	insignificant	B vs C	0.5644	0.899995	insignificant		B vs C	2.3847	0.337817	insignificant
					B vs D	0.6561	0.899995	insignificant		B vs D	0.0982	0.899995	insignificant	B vs D	0.9716	0.899115	insignificant		B vs D	0.8629	0.899995	insignificant	B vs D	0.9187	0.899995	insignificant		B vs D	1.3001	0.769908	insignificant	B vs D	0.597	0.899995	insignificant		B vs D	0.7746	0.899995	insignificant	B vs D	0.4146	0.899995	insignificant		B vs D	1.3505	0.75011	insignificant
					C vs D	0.2535	0.899995	insignificant		C vs D	1.9515	0.513776	insignificant	C vs D	1.1242	0.839078	insignificant		C vs D	1.4826	0.698146	insignificant	C vs D	0.7592	0.899995	insignificant		C vs D	1.4746	0.701297	insignificant	C vs D	0.1015	0.899995	insignificant		C vs D	1.8173	0.566541	insignificant	C vs D	0.1588	0.899995	insignificant		C vs D	1.0575	0.865301	insignificant
[truncated: 84 more columns]

## Sheet: Supp Fig 8
Supp Fig 8A							Supp Fig 8B						Supp Fig 8C						Supp Fig 8D
Ext aPL v Platelet Thrombin							Ext aPL v Leukocyte Thrombin						Ext aPL v EV Thrombin
Ext PS	Ext PE	Thrombin					Ext PS	Ext PE	Thrombin				Externalised PS	Externalised PE	Thrombin (nM)				Prothrombinase assay with or without aspirin
12.3891	137.813	44.803					4.88924	20.9397	12.475				0.674466	7.90403	80.594
6.82395	99.2658	37.78					39.8835	129.722	96.469				0.292634	7.71312	156.044				Raw Data				Analysis
11.3059	154.292	47.441					9.11386	53.3766	35.597				0.388339	20.2482	161.126					Donor 1	Donor 2	Donor 3		Mean	STDEV	p-value
3.63783	37.9305	8.827					3.80729	12.8288	9.881				0.338284	12.1978	69.582				DMSO	24.631	32.097	37.253	Vehicle	31.327	6.34613
8.85093	101.236	25.827					4.88131	27.5174	15.8				0.180388	29.3761	35.604				ASA	22.058	31.4	30.735	Aspirin	28.0643	5.21225	0.19752
7.30295	129.554	34.752					5.77058	41.0067	87.349				0.306921	15.7943	34.461
10.6324	115.274	35.728					6.31855	22.5512	73.573				0.397301	17.6392	84.221
10.3885	177.432	27.285					3.18856	22.6928	41.914				0.531356	27.2744	152.956
27.8389	255.397	24.357					8.56243	23.5588	36.306				0.435169	24.7194	59.542
5.47157	74.4086	34.805					5.08537	21.0019	32.109				0.126659	38.0197	27.277
4.87798	54.3968	33.607					5.4004	21.3738	40.436				0.390363	28.7863	47.402
4.9392	71.4342	20.289					5.59727	28.183	88.231				0.194673	18.1559	69.566
7.94551	65.5104	19.203					6.21847	27.7714	16.28				1.91511	27.111	82.492
12.489	143.957	64.167					7.19405	24.6905	62.117				0.780176	16.8444	84.787
6.49752	85.5923	56.115					2.70403	17.6753	93.411				0.206867	14.0436	39.537
15.647	60.8013	141.932					4.0504	9.29967	94.596				0.771865	18.427	60.693
6.58844	91.4931	33.918					5.8005	31.5476	13.262				0.363638	22.7141	44.285
17.2989	39.1662	33.041					1.07553	2.82636	98.601				0.137556	12.6421	36.424
14.617	122.628	18.726					4.09083	17.2057	15.473				0.141106	13.0485	69.727
10.2125	141.403	39.44					4.20553	21.3627	18.456				0.367707	21.6254	32.422
8.94093	132.093	44.573					4.22945	20.4831	18.858				0.429737	21.8457	60.724
6.13892	85.8435	8.935					4.22642	23.0565	4.842				1.59319	18.4876	47.609
9.50093	206.211	44.657					4.80545	26.3122	90.132				0.0584888	17.3338	39.512
7.04167	82.4455	23.57					5.11079	27.1318	30.08				0.119288	23.6445	14.931
7.44999	142.531	18.456					2.73144	16.6755	18.981				0.781595	28.2317	43.125
16.2282	121.602	14.839					12.5197	46.2074	24.009				0.185949	12.0056	86.895
9.30953	152.725	77.993					4.52266	16.591	61.201				0.193759	12.3349	44.072
6.02722	83.144	28.12					5.38168	21.1114	43.569				0.26707	14.5531	56.556
7.54365	103.269	299.879					4.86404	13.1458	97.996				0.325666	12.9549	56.653
5.84303	91.0444	5.911					5.30092	46.4197	13.754				0.121939	7.98234	40.58
8.1811	84.8429	14.546					5.04336	23.3239	28.153				0.193972	16.472	23.611
2.97608	40.3789	96.55					0.751099	6.86863	70.471				0.276038	15.4791	39.747
5.47344	119.199	29.427					4.48905	18.6767	9.477				0.0849097	13.4072	21.655
2.47959	26.6327	112.174					1.54058	10.6426	21.046				0.115329	10.3198	47.195
6.76162	91.8533	7.621					5.52778	25.8681	17.541				0.264177	7.18868	22.199
12.6422	176.272	48.084					16.4202	62.7384	48.577				0.641262	12.3559	77.445
4.74698	94.8547	25.984					10.7065	62.6111	22.911				0.180719	12.6269	24.608
3.03061	39.7912	26.12					9.34758	61.5068	29.153				0.130682	10.9698	32.136
12.534	120.282	37.711					6.11272	32.5409	14.304				0.258828	17.0357	37.8
7.5173	91.3603	34.169					5.82426	29.3516	122.88				0.123375	16.1591	42.3
18.275	140.459	19.055					3.73496	13.4979	21.419				0.0812178	29.8987	29.899
26.4052	375.334	40.795					6.61683	22.873	13.402				0.0469246	17.2232	85.813
7.29787	115.906	9.961					4.42103	23.1476	31.847				0.292649	29.5361	90.304
7.30423	85.0362	37.434					4.75148	25.1571	16.523				0.201058	9.60862	29.64
7.20195	97.53	20.683					10.6392	62.6072	35.166				0.460658	16.4056	46.985
8.98503	161.469	44.676					4.11601	17.2937	62.199				0.174436	8.60016	64.952
6.29922	108.17	44.597					4.25645	18.6156	23.003				0.0408292	4.32994	27.726
5.92893	100.959	79.107					3.35777	15.8628	40.268				0.125996	18.3377	91.893
4.10124	36.9972	26.263					0.512369	1.96724	34.999				0.0874829	16.4099	40.21
6.63652	79.1509	29.569					7.6201	36.9708	32.044				0.893569	22.652	30.22
17.3654	232.136	82.529					5.466	25.9202	17.745				0.179079	17.3389	47.969
1.40229	28.8408	17.041					0.499822	8.40727	80.027				0.192977	27.4102	29.101
12.5028	204.858	29.994					5.97332	28.6802	19.849				0.0782931	8.28024	21.813
5.84807	59.7756	10.396					4.77576	26.3376	7.361				0.0469246	11.7654	18.297
2.72947	29.0994	17.698					2.42949	13.7468	27.863				0.0469246	12.09	18.667
15.7484	169.461	28.221					17.2371	54.5531	7.782				0.0469246	10.5973	28.92
10.0745	97.3109	43.35					7.7604	28.3196	83.731				0.101269	11.3027	22.829
6.88797	85.8325	20.326					3.66125	16.7966	35.703				0.095938	13.5986	26.307
8.15758	146.727	44.38					6.13493	35.1947	24.695				0.0543228	11.2248	20.036
10.51	126.263	20.448					6.93725	28.4819	36.97				0.160914	17.5066	44.377
17.5232	120.487	21.091					8.06604	38.9991	95.949				0.0455955	15.5886	41.45
11.3182	148.149	62.055					15.8165	52.1655	40.584				0.155925	12.7472	19.143
7.85539	69.8965	18.086					4.84579	18.5565	69.798				0.0469246	13.5991	19.482
6.03174	116.229	18.606					6.44489	32.1448	47.819				0.113674	14.8129	31.453
10.1883	112.285	24.55					5.34651	21.0744	79.475				0.129204	15.0879	74.06
13.178	186.063	33.241					4.86972	26.0912	19.719				0.15648	11.348	24.368
6.40595	104.194	9.729					4.07499	17.1553	7.099				0.087557	13.4392	22.664
4.34924	86.8668	77.805					4.61825	11.7068	63.745				0.0681003	10.1303	12.966
16.8729	147.382	60.337					10.4653	48.0804	88.299				0.0702779	7.7965	24.968
4.66049	73.3383	27.109					3.31184	15.7577	21.574				0.0566839	19.7361	23.885
6.69105	126.766	38.603					3.40137	14.0529	1				0.119417	11.346	16.147
17.9809	264.691	67.454					4.27603	26.0893	46.916				0.0893292	11.6198	28.532
3.6829	65.3888	26.033					2.64492	13.2135	4.378				0.0786741	30.5848	31.254
14.4453	168.741	56.986					8.86338	42.6144	44.516				0.233514	14.4963	46.103
15.4005	180.503	62.76					10.145	34.6019	11.492				0.0469246	8.13782	21.884
5.62239	61.9307	22.874					4.55863	18.3796	25.314				0.0473151	9.19042	26.875
11.7477	122.864	23.466					5.70825	28.0639	158.997				0.0469246	14.924	45.069
18.4909	137.118	47.627					6.3158	29.9576	122.116				0.127018	18.1365	38.883
17.2215	214.444	20.175					6.55923	44.8766	46.054				0.064291	13.1828	26.139
5.53531	66.4125	8.459					2.21214	9.94183	4.006				0.076036	9.21673	29.39
3.09169	79.6772	36.898					3.39692	16.3461	51.072				0.124472	10.8716	44.901
7.96218	131.337	34.153					43.2228	155.586	81.816				0.120546	20.8115	21.505
5.60176	65.6855	44.366					5.8774	31.1038	33.649				0.118282	13.6914	33.618
5.58598	103.191	32.279					4.35749	17.9603	22.543				0.112038	11.8405	87.171
6.24263	81.6398	14.317					5.9895	23.0562	20.722				0.122619	13.2144	28.822

[truncated: 3 more sheets: SuppFig 10, Suppl Fig 11, Supp Fig 12-13]
